# Supplementary material for: Potential value of mitochondrial regulatory pathways in the clinical application of clear cell renal cell carcinoma: a machine learning-based study
Source: J Cancer Res Clin Oncol. 2023 Sep 25;149(19):17015–26. doi: 10.1007/s00432-023-05393-8 (PMC10657316; doi:10.1007/s00432-023-05393-8)
Supplement: Supplementary file 6 — Supplementary file6 (XLSX 905 KB) [file 432_2023_5393_MOESM6_ESM.xlsx]

## Sheet: Table1
Table1: Mitopathway gene
Symbol	Description
CYC1	cytochrome c1
SDHB	succinate dehydrogenase complex iron sulfur subunit B
COQ7	coenzyme Q7, hydroxylase
SDHA	succinate dehydrogenase complex flavoprotein subunit A
UQCRC1	ubiquinol-cytochrome c reductase core protein 1
COQ5	coenzyme Q5, methyltransferase
PDHA1	pyruvate dehydrogenase E1 subunit alpha 1
COQ9	coenzyme Q9
MRPL12	mitochondrial ribosomal protein L12
ATP5F1D	ATP synthase F1 subunit delta
COX5A	cytochrome c oxidase subunit 5A
ISCA2	iron-sulfur cluster assembly 2
PMPCB	peptidase, mitochondrial processing subunit beta
UQCRFS1	ubiquinol-cytochrome c reductase, Rieske iron-sulfur polypeptide 1
ATP5F1A	ATP synthase F1 subunit alpha
OGDH	oxoglutarate dehydrogenase
PDHB	pyruvate dehydrogenase E1 subunit beta
UQCRC2	ubiquinol-cytochrome c reductase core protein 2
SDHD	succinate dehydrogenase complex subunit D
MRPS35	mitochondrial ribosomal protein S35
UQCRQ	ubiquinol-cytochrome c reductase complex III subunit VII
MRPL53	mitochondrial ribosomal protein L53
DBT	dihydrolipoamide branched chain transacylase E2
PDK4	pyruvate dehydrogenase kinase 4
MDH2	malate dehydrogenase 2
MRPS27	mitochondrial ribosomal protein S27
CS	citrate synthase
GRPEL1	GrpE like 1, mitochondrial
DLAT	dihydrolipoamide S-acetyltransferase
LRPPRC	leucine rich pentatricopeptide repeat containing
DLST	dihydrolipoamide S-succinyltransferase
PDHX	pyruvate dehydrogenase complex component X
GFM1	G elongation factor mitochondrial 1
MPC2	mitochondrial pyruvate carrier 2
NDUFS1	NADH:ubiquinone oxidoreductase core subunit S1
MRPL46	mitochondrial ribosomal protein L46
ATP5F1E	ATP synthase F1 subunit epsilon
SLC25A3	solute carrier family 25 member 3
MRPS23	mitochondrial ribosomal protein S23
FH	fumarate hydratase
PMPCA	peptidase, mitochondrial processing subunit alpha
ATP5F1B	ATP synthase F1 subunit beta
SDHAF4	succinate dehydrogenase complex assembly factor 4
UQCR10	ubiquinol-cytochrome c reductase, complex III subunit X
ISCA1	iron-sulfur cluster assembly 1
SUCLA2	succinate-CoA ligase ADP-forming subunit beta
COQ3	coenzyme Q3, methyltransferase
IARS2	isoleucyl-tRNA synthetase 2, mitochondrial
MRPS15	mitochondrial ribosomal protein S15
IDH3A	isocitrate dehydrogenase (NAD(+)) 3 catalytic subunit alpha
COX11	cytochrome c oxidase copper chaperone COX11
ETFDH	electron transfer flavoprotein dehydrogenase
TIMM10	translocase of inner mitochondrial membrane 10
MRPL34	mitochondrial ribosomal protein L34
MRPL2	mitochondrial ribosomal protein L2
BCKDHA	branched chain keto acid dehydrogenase E1 subunit alpha
UQCRH	ubiquinol-cytochrome c reductase hinge protein
HIGD2A	HIG1 hypoxia inducible domain family member 2A
ATP5PO	ATP synthase peripheral stalk subunit OSCP
ECHS1	enoyl-CoA hydratase, short chain 1
LETMD1	LETM1 domain containing 1
COX6A1	cytochrome c oxidase subunit 6A1
COX15	cytochrome c oxidase assembly homolog COX15
AFG3L2	AFG3 like matrix AAA peptidase subunit 2
HADHA	hydroxyacyl-CoA dehydrogenase trifunctional multienzyme complex subunit alpha
ETFA	electron transfer flavoprotein subunit alpha
NDUFS7	NADH:ubiquinone oxidoreductase core subunit S7
CPT2	carnitine palmitoyltransferase 2
BCKDHB	branched chain keto acid dehydrogenase E1 subunit beta
IDH3B	isocitrate dehydrogenase (NAD(+)) 3 non-catalytic subunit beta
LARS2	leucyl-tRNA synthetase 2, mitochondrial
ACADS	acyl-CoA dehydrogenase short chain
LETM1	leucine zipper and EF-hand containing transmembrane protein 1
ATP5ME	ATP synthase membrane subunit e
OPA1	OPA1 mitochondrial dynamin like GTPase
AUH	AU RNA binding methylglutaconyl-CoA hydratase
SUCLG1	succinate-CoA ligase GDP/ADP-forming subunit alpha
NDUFV2	NADH:ubiquinone oxidoreductase core subunit V2
COQ6	coenzyme Q6, monooxygenase
MRPL43	mitochondrial ribosomal protein L43
ABHD11	abhydrolase domain containing 11
ATP5PF	ATP synthase peripheral stalk subunit F6
NDUFB8	NADH:ubiquinone oxidoreductase subunit B8
LONP1	lon peptidase 1, mitochondrial
DLD	dihydrolipoamide dehydrogenase
AIFM1	apoptosis inducing factor mitochondria associated 1
ECHDC3	enoyl-CoA hydratase domain containing 3
APOOL	apolipoprotein O like
MRPL10	mitochondrial ribosomal protein L10
MRRF	mitochondrial ribosome recycling factor
NDUFS8	NADH:ubiquinone oxidoreductase core subunit S8
ACADM	acyl-CoA dehydrogenase medium chain
IMMT	inner membrane mitochondrial protein
TIMM9	translocase of inner mitochondrial membrane 9
SLC25A4	solute carrier family 25 member 4
SAMM50	SAMM50 sorting and assembly machinery component
NDUFS2	NADH:ubiquinone oxidoreductase core subunit S2
NDUFV1	NADH:ubiquinone oxidoreductase core subunit V1
ACO2	aconitase 2
SUPV3L1	Suv3 like RNA helicase
FECH	ferrochelatase
MTIF2	mitochondrial translational initiation factor 2
PHB	prohibitin
HIBCH	3-hydroxyisobutyryl-CoA hydrolase
MRPS2	mitochondrial ribosomal protein S2
HSPA9	heat shock protein family A (Hsp70) member 9
SURF1	SURF1 cytochrome c oxidase assembly factor
PRDX3	peroxiredoxin 3
GHITM	growth hormone inducible transmembrane protein
GUF1	GUF1 homolog, GTPase
TIMM13	translocase of inner mitochondrial membrane 13
LYRM4	LYR motif containing 4
MRPL16	mitochondrial ribosomal protein L16
MRPL40	mitochondrial ribosomal protein L40
IDH3G	isocitrate dehydrogenase (NAD(+)) 3 non-catalytic subunit gamma
SDHC	succinate dehydrogenase complex subunit C
NDUFB5	NADH:ubiquinone oxidoreductase subunit B5
SDHAF2	succinate dehydrogenase complex assembly factor 2
COQ10A	coenzyme Q10A
GATD3A	glutamine amidotransferase like class 1 domain containing 3A
TXN2	thioredoxin 2
MRPS18A	mitochondrial ribosomal protein S18A
COX6C	cytochrome c oxidase subunit 6C
NDUFB9	NADH:ubiquinone oxidoreductase subunit B9
MTCH2	mitochondrial carrier 2
NDUFA6	NADH:ubiquinone oxidoreductase subunit A6
SLC25A20	solute carrier family 25 member 20
MRPL1	mitochondrial ribosomal protein L1
TIMM44	translocase of inner mitochondrial membrane 44
COX17	cytochrome c oxidase copper chaperone COX17
MICOS10	mitochondrial contact site and cristae organizing system subunit 10
SOD2	superoxide dismutase 2
COX6B1	cytochrome c oxidase subunit 6B1
VDAC1	voltage dependent anion channel 1
CLPP	caseinolytic mitochondrial matrix peptidase proteolytic subunit
HADH	hydroxyacyl-CoA dehydrogenase
ACADL	acyl-CoA dehydrogenase long chain
ACAT1	acetyl-CoA acetyltransferase 1
MALSU1	mitochondrial assembly of ribosomal large subunit 1
CLPX	caseinolytic mitochondrial matrix peptidase chaperone subunit X
NDUFS4	NADH:ubiquinone oxidoreductase subunit S4
MRPL4	mitochondrial ribosomal protein L4
C1QBP	complement C1q binding protein
PITRM1	pitrilysin metallopeptidase 1
UQCC1	ubiquinol-cytochrome c reductase complex assembly factor 1
MRPL55	mitochondrial ribosomal protein L55
MRM1	mitochondrial rRNA methyltransferase 1
MECR	mitochondrial trans-2-enoyl-CoA reductase
MRPL44	mitochondrial ribosomal protein L44
HSDL2	hydroxysteroid dehydrogenase like 2
MRPS14	mitochondrial ribosomal protein S14
ABCB8	ATP binding cassette subfamily B member 8
ATPAF2	ATP synthase mitochondrial F1 complex assembly factor 2
NDUFA9	NADH:ubiquinone oxidoreductase subunit A9
COA6	cytochrome c oxidase assembly factor 6
POLRMT	RNA polymerase mitochondrial
ISCU	iron-sulfur cluster assembly enzyme
RTN4IP1	reticulon 4 interacting protein 1
OGDHL	oxoglutarate dehydrogenase L
ATP5F1C	ATP synthase F1 subunit gamma
BCKDK	branched chain keto acid dehydrogenase kinase
GFM2	GTP dependent ribosome recycling factor mitochondrial 2
NDUFAF4	NADH:ubiquinone oxidoreductase complex assembly factor 4
SLC25A35	solute carrier family 25 member 35
SLC25A11	solute carrier family 25 member 11
TIMM8B	translocase of inner mitochondrial membrane 8 homolog B
MCAT	malonyl-CoA-acyl carrier protein transacylase
IBA57	iron-sulfur cluster assembly factor IBA57
PHB2	prohibitin 2
DAP3	death associated protein 3
CMC2	C-X9-C motif containing 2
SDHAF1	succinate dehydrogenase complex assembly factor 1
MRPS17	mitochondrial ribosomal protein S17
ADHFE1	alcohol dehydrogenase iron containing 1
NFS1	NFS1 cysteine desulfurase
NDUFAF5	NADH:ubiquinone oxidoreductase complex assembly factor 5
MRPL17	mitochondrial ribosomal protein L17
TACO1	translational activator of cytochrome c oxidase I
MFN1	mitofusin 1
PPTC7	protein phosphatase targeting COQ7
MRPL11	mitochondrial ribosomal protein L11
COX4I1	cytochrome c oxidase subunit 4I1
NDUFS6	NADH:ubiquinone oxidoreductase subunit S6
MRPL13	mitochondrial ribosomal protein L13
OXCT1	3-oxoacid CoA-transferase 1
COX5B	cytochrome c oxidase subunit 5B
PDK2	pyruvate dehydrogenase kinase 2
ALAS1	5'-aminolevulinate synthase 1
MRPL33	mitochondrial ribosomal protein L33
MTO1	mitochondrial tRNA translation optimization 1
LIAS	lipoic acid synthetase
NDUFA5	NADH:ubiquinone oxidoreductase subunit A5
NDUFB6	NADH:ubiquinone oxidoreductase subunit B6
MTX2	metaxin 2
SUCLG2	succinate-CoA ligase GDP-forming subunit beta
FDX1	ferredoxin 1
SLC25A1	solute carrier family 25 member 1
MRPS28	mitochondrial ribosomal protein S28
TIMM50	translocase of inner mitochondrial membrane 50
VDAC2	voltage dependent anion channel 2
SLC25A42	solute carrier family 25 member 42
TOMM7	translocase of outer mitochondrial membrane 7
ECH1	enoyl-CoA hydratase 1
GATB	glutamyl-tRNA amidotransferase subunit B
BCS1L	BCS1 homolog, ubiquinol-cytochrome c reductase complex chaperone
ERAL1	Era like 12S mitochondrial rRNA chaperone 1
CMC1	C-X9-C motif containing 1
MRPL28	mitochondrial ribosomal protein L28
TSFM	Ts translation elongation factor, mitochondrial
FXN	frataxin
NFU1	NFU1 iron-sulfur cluster scaffold
YARS2	tyrosyl-tRNA synthetase 2
MRPL21	mitochondrial ribosomal protein L21
ALDH4A1	aldehyde dehydrogenase 4 family member A1
TOMM40L	translocase of outer mitochondrial membrane 40 like
NDUFAF1	NADH:ubiquinone oxidoreductase complex assembly factor 1
NDUFB10	NADH:ubiquinone oxidoreductase subunit B10
ACADSB	acyl-CoA dehydrogenase short/branched chain
MRPS9	mitochondrial ribosomal protein S9
COQ8A	coenzyme Q8A
ACADVL	acyl-CoA dehydrogenase very long chain
COQ4	coenzyme Q4
MRPL15	mitochondrial ribosomal protein L15
NDUFA2	NADH:ubiquinone oxidoreductase subunit A2
MRPL24	mitochondrial ribosomal protein L24
HSPD1	heat shock protein family D (Hsp60) member 1
NDUFS5	NADH:ubiquinone oxidoreductase subunit S5
AK3	adenylate kinase 3
CYCS	cytochrome c, somatic
MIPEP	mitochondrial intermediate peptidase
LYRM7	LYR motif containing 7
CRAT	carnitine O-acetyltransferase
PCCB	propionyl-CoA carboxylase subunit beta
MRPS7	mitochondrial ribosomal protein S7
MRPL3	mitochondrial ribosomal protein L3
PRODH	proline dehydrogenase 1
PCCA	propionyl-CoA carboxylase subunit alpha
MCCC1	methylcrotonoyl-CoA carboxylase 1
MRPS12	mitochondrial ribosomal protein S12
CLPB	caseinolytic mitochondrial matrix peptidase chaperone subunit B
PDK1	pyruvate dehydrogenase kinase 1
MRPL49	mitochondrial ribosomal protein L49
COX7A2	cytochrome c oxidase subunit 7A2
TMEM126A	transmembrane protein 126A
ECHDC2	enoyl-CoA hydratase domain containing 2
HCCS	holocytochrome c synthase
HIBADH	3-hydroxyisobutyrate dehydrogenase
MRPL19	mitochondrial ribosomal protein L19
MRPL36	mitochondrial ribosomal protein L36
SLC25A30	solute carrier family 25 member 30
BDH1	3-hydroxybutyrate dehydrogenase 1
FARS2	phenylalanyl-tRNA synthetase 2, mitochondrial
ABCB7	ATP binding cassette subfamily B member 7
MTX1	metaxin 1
NDUFA7	NADH:ubiquinone oxidoreductase subunit A7
TIMM17A	translocase of inner mitochondrial membrane 17A
ALDH9A1	aldehyde dehydrogenase 9 family member A1
MRPS18C	mitochondrial ribosomal protein S18C
MARS2	methionyl-tRNA synthetase 2, mitochondrial
ALDH6A1	aldehyde dehydrogenase 6 family member A1
FDXR	ferredoxin reductase
GATC	glutamyl-tRNA amidotransferase subunit C
TRAP1	TNF receptor associated protein 1
ACAD8	acyl-CoA dehydrogenase family member 8
ALDH2	aldehyde dehydrogenase 2 family member
PPIF	peptidylprolyl isomerase F
TIMM22	translocase of inner mitochondrial membrane 22
IVD	isovaleryl-CoA dehydrogenase
L2HGDH	L-2-hydroxyglutarate dehydrogenase
ETHE1	ETHE1 persulfide dioxygenase
MRPL20	mitochondrial ribosomal protein L20
SLC25A5	solute carrier family 25 member 5
SLC25A12	solute carrier family 25 member 12
MRPS21	mitochondrial ribosomal protein S21
TOMM22	translocase of outer mitochondrial membrane 22
ACAA2	acetyl-CoA acyltransferase 2
MRPL30	mitochondrial ribosomal protein L30
DNAJA3	DnaJ heat shock protein family (Hsp40) member A3
NDUFB2	NADH:ubiquinone oxidoreductase subunit B2
MRPS34	mitochondrial ribosomal protein S34
ETFB	electron transfer flavoprotein subunit beta
AFG1L	AFG1 like ATPase
ATP5IF1	ATP synthase inhibitory factor subunit 1
ATP5PB	ATP synthase peripheral stalk-membrane subunit b
COX7C	cytochrome c oxidase subunit 7C
CHCHD3	coiled-coil-helix-coiled-coil-helix domain containing 3
COQ10B	coenzyme Q10B
ACSF3	acyl-CoA synthetase family member 3
POLDIP2	DNA polymerase delta interacting protein 2
SLC25A10	solute carrier family 25 member 10
SLC25A13	solute carrier family 25 member 13
PDK3	pyruvate dehydrogenase kinase 3
ME3	malic enzyme 3
MRPL22	mitochondrial ribosomal protein L22
IDH2	isocitrate dehydrogenase (NADP(+)) 2
GCDH	glutaryl-CoA dehydrogenase
MRPL47	mitochondrial ribosomal protein L47
PPA2	inorganic pyrophosphatase 2
MRPL9	mitochondrial ribosomal protein L9
CHCHD10	coiled-coil-helix-coiled-coil-helix domain containing 10
WARS2	tryptophanyl tRNA synthetase 2, mitochondrial
SLC25A19	solute carrier family 25 member 19
CBR4	carbonyl reductase 4
SMDT1	single-pass membrane protein with aspartate rich tail 1
HAGH	hydroxyacylglutathione hydrolase
COX7A1	cytochrome c oxidase subunit 7A1
MTG1	mitochondrial ribosome associated GTPase 1
COX14	cytochrome c oxidase assembly factor COX14
NDUFA12	NADH:ubiquinone oxidoreductase subunit A12
MRPS16	mitochondrial ribosomal protein S16
MTERF2	mitochondrial transcription termination factor 2
ETFRF1	electron transfer flavoprotein regulatory factor 1
GPD2	glycerol-3-phosphate dehydrogenase 2
NDUFA10	NADH:ubiquinone oxidoreductase subunit A10
NDUFC2	NADH:ubiquinone oxidoreductase subunit C2
SLIRP	SRA stem-loop interacting RNA binding protein
MT-ATP6	ATP synthase F0 subunit 6
MT-CO2	cytochrome c oxidase subunit II
TIMM21	translocase of inner mitochondrial membrane 21
NDUFA8	NADH:ubiquinone oxidoreductase subunit A8
GLS	glutaminase
NDUFB11	NADH:ubiquinone oxidoreductase subunit B11
DHTKD1	dehydrogenase E1 and transketolase domain containing 1
FAHD2A	fumarylacetoacetate hydrolase domain containing 2A
HSD17B8	hydroxysteroid 17-beta dehydrogenase 8
HINT2	histidine triad nucleotide binding protein 2
MRPS5	mitochondrial ribosomal protein S5
C6orf136	chromosome 6 open reading frame 136
SPRYD4	SPRY domain containing 4
LIPT2	lipoyl(octanoyl) transferase 2
DECR1	2,4-dienoyl-CoA reductase 1
MRPS26	mitochondrial ribosomal protein S26
SLC25A15	solute carrier family 25 member 15
NDUFV3	NADH:ubiquinone oxidoreductase subunit V3
BPHL	biphenyl hydrolase like
STOML2	stomatin like 2
MSRB2	methionine sulfoxide reductase B2
LACTB	lactamase beta
TOMM40	translocase of outer mitochondrial membrane 40
SLC25A25	solute carrier family 25 member 25
ADCK5	aarF domain containing kinase 5
ACAD10	acyl-CoA dehydrogenase family member 10
VWA8	von Willebrand factor A domain containing 8
CCDC90B	coiled-coil domain containing 90B
DNAJC11	DnaJ heat shock protein family (Hsp40) member C11
ALKBH7	alkB homolog 7
GLDC	glycine decarboxylase
MPC1L	mitochondrial pyruvate carrier 1 like
THEM4	thioesterase superfamily member 4
SSBP1	single stranded DNA binding protein 1
MRPL27	mitochondrial ribosomal protein L27
HSCB	HscB mitochondrial iron-sulfur cluster cochaperone
MRPS10	mitochondrial ribosomal protein S10
AK4	adenylate kinase 4
ATAD3A	ATPase family AAA domain containing 3A
MRPL37	mitochondrial ribosomal protein L37
PTGES2	prostaglandin E synthase 2
TXNRD2	thioredoxin reductase 2
ACSM5	acyl-CoA synthetase medium chain family member 5
CISD1	CDGSH iron sulfur domain 1
MRPL41	mitochondrial ribosomal protein L41
MTARC2	mitochondrial amidoxime reducing component 2
MRPS6	mitochondrial ribosomal protein S6
MRPL23	mitochondrial ribosomal protein L23
SQOR	sulfide quinone oxidoreductase
SCO1	synthesis of cytochrome C oxidase 1
GCAT	glycine C-acetyltransferase
MTHFD1L	methylenetetrahydrofolate dehydrogenase (NADP+ dependent) 1 like
ECI2	enoyl-CoA delta isomerase 2
UQCRB	ubiquinol-cytochrome c reductase binding protein
ATP5PD	ATP synthase peripheral stalk subunit d
ATP5MG	ATP synthase membrane subunit g
CCDC58	coiled-coil domain containing 58
MCCC2	methylcrotonoyl-CoA carboxylase 2
MCEE	methylmalonyl-CoA epimerase
MOCS1	molybdenum cofactor synthesis 1
MMUT	methylmalonyl-CoA mutase
SLC25A51	solute carrier family 25 member 51
SPG7	SPG7 matrix AAA peptidase subunit, paraplegin
ATP5MC3	ATP synthase membrane subunit c locus 3
ATAD1	ATPase family AAA domain containing 1
OXNAD1	oxidoreductase NAD binding domain containing 1
MTG2	mitochondrial ribosome associated GTPase 2
DARS2	aspartyl-tRNA synthetase 2, mitochondrial
MRPL51	mitochondrial ribosomal protein L51
PC	pyruvate carboxylase
CLYBL	citramalyl-CoA lyase
PNPLA8	patatin like phospholipase domain containing 8
MLYCD	malonyl-CoA decarboxylase
PYURF	PIGY upstream reading frame
TIMM17B	translocase of inner mitochondrial membrane 17B
MRPL32	mitochondrial ribosomal protein L32
SLC25A26	solute carrier family 25 member 26
PRODH2	proline dehydrogenase 2
NIT2	nitrilase family member 2
FDX2	ferredoxin 2
ME2	malic enzyme 2
TUFM	Tu translation elongation factor, mitochondrial
COX6A2	cytochrome c oxidase subunit 6A2
SLC30A9	solute carrier family 30 member 9
TAMM41	TAM41 mitochondrial translocator assembly and maintenance homolog
TIMM23	translocase of inner mitochondrial membrane 23
RMND1	required for meiotic nuclear division 1 homolog
MFN2	mitofusin 2
DNLZ	DNL-type zinc finger
CHCHD4	coiled-coil-helix-coiled-coil-helix domain containing 4
NDUFAB1	NADH:ubiquinone oxidoreductase subunit AB1
ACSM1	acyl-CoA synthetase medium chain family member 1
COA5	cytochrome c oxidase assembly factor 5
COQ2	coenzyme Q2, polyprenyltransferase
PDSS2	decaprenyl diphosphate synthase subunit 2
EHHADH	enoyl-CoA hydratase and 3-hydroxyacyl CoA dehydrogenase
NDUFS3	NADH:ubiquinone oxidoreductase core subunit S3
ABCB10	ATP binding cassette subfamily B member 10
CKMT2	creatine kinase, mitochondrial 2
MRPS25	mitochondrial ribosomal protein S25
ACAD9	acyl-CoA dehydrogenase family member 9
COX16	cytochrome c oxidase assembly factor COX16
FAM210A	family with sequence similarity 210 member A
ACOT13	acyl-CoA thioesterase 13
CPT1A	carnitine palmitoyltransferase 1A
DHRS4	dehydrogenase/reductase 4
PRELID2	PRELI domain containing 2
CARS2	cysteinyl-tRNA synthetase 2, mitochondrial
NIPSNAP2	nipsnap homolog 2
NDUFB7	NADH:ubiquinone oxidoreductase subunit B7
MICOS13	mitochondrial contact site and cristae organizing system subunit 13
GLRX2	glutaredoxin 2
MRPS30	mitochondrial ribosomal protein S30
SCO2	synthesis of cytochrome C oxidase 2
HSD17B10	hydroxysteroid 17-beta dehydrogenase 10
NARS2	asparaginyl-tRNA synthetase 2, mitochondrial
RPUSD3	RNA pseudouridine synthase D3
SUOX	sulfite oxidase
SARDH	sarcosine dehydrogenase
RIDA	reactive intermediate imine deaminase A homolog
COX8A	cytochrome c oxidase subunit 8A
SPR	sepiapterin reductase
MPV17	mitochondrial inner membrane protein MPV17
ZADH2	zinc binding alcohol dehydrogenase domain containing 2
MRPL18	mitochondrial ribosomal protein L18
ALDH1B1	aldehyde dehydrogenase 1 family member B1
CHCHD1	coiled-coil-helix-coiled-coil-helix domain containing 1
TIMM8A	translocase of inner mitochondrial membrane 8A
VDAC3	voltage dependent anion channel 3
SLC25A24	solute carrier family 25 member 24
MPC1	mitochondrial pyruvate carrier 1
SLC25A22	solute carrier family 25 member 22
SLC25A31	solute carrier family 25 member 31
SLC25A18	solute carrier family 25 member 18
TRNT1	tRNA nucleotidyl transferase 1
IDE	insulin degrading enzyme
GSTK1	glutathione S-transferase kappa 1
VARS2	valyl-tRNA synthetase 2, mitochondrial
HSPE1	heat shock protein family E (Hsp10) member 1
MRPL54	mitochondrial ribosomal protein L54
MRPL38	mitochondrial ribosomal protein L38
MRPL58	mitochondrial ribosomal protein L58
MTCH1	mitochondrial carrier 1
TRIAP1	TP53 regulated inhibitor of apoptosis 1
PTCD3	pentatricopeptide repeat domain 3
COX10	cytochrome c oxidase assembly factor heme A:farnesyltransferase COX10
AKAP1	A-kinase anchoring protein 1
MRM3	mitochondrial rRNA methyltransferase 3
AK2	adenylate kinase 2
TMEM70	transmembrane protein 70
NOA1	nitric oxide associated 1
MCUR1	mitochondrial calcium uniporter regulator 1
TMEM14C	transmembrane protein 14C
NDUFC1	NADH:ubiquinone oxidoreductase subunit C1
MRPL35	mitochondrial ribosomal protein L35
NDUFA3	NADH:ubiquinone oxidoreductase subunit A3
PDSS1	decaprenyl diphosphate synthase subunit 1
SLC25A16	solute carrier family 25 member 16
FMC1	formation of mitochondrial complex V assembly factor 1 homolog
ACSM3	acyl-CoA synthetase medium chain family member 3
NDUFAF6	NADH:ubiquinone oxidoreductase complex assembly factor 6
UCP1	uncoupling protein 1
SFXN1	sideroflexin 1
GLRX5	glutaredoxin 5
PTRH1	peptidyl-tRNA hydrolase 1 homolog
MRPS11	mitochondrial ribosomal protein S11
XPNPEP3	X-prolyl aminopeptidase 3
PDP1	pyruvate dehyrogenase phosphatase catalytic subunit 1
ECI1	enoyl-CoA delta isomerase 1
SLC25A21	solute carrier family 25 member 21
SLC25A29	solute carrier family 25 member 29
SLC25A45	solute carrier family 25 member 45
SDHAF3	succinate dehydrogenase complex assembly factor 3
PRELID3B	PRELI domain containing 3B
SLC25A39	solute carrier family 25 member 39
NDUFB3	NADH:ubiquinone oxidoreductase subunit B3
REXO2	RNA exonuclease 2
GATM	glycine amidinotransferase
TIMM10B	translocase of inner mitochondrial membrane 10B
SARS2	seryl-tRNA synthetase 2, mitochondrial
CHDH	choline dehydrogenase
MRPL57	mitochondrial ribosomal protein L57
C8orf82	chromosome 8 open reading frame 82
EARS2	glutamyl-tRNA synthetase 2, mitochondrial
GRHPR	glyoxylate and hydroxypyruvate reductase
MTFMT	mitochondrial methionyl-tRNA formyltransferase
PTCD2	pentatricopeptide repeat domain 2
ECHDC1	ethylmalonyl-CoA decarboxylase 1
HARS2	histidyl-tRNA synthetase 2, mitochondrial
NDUFA4	NDUFA4 mitochondrial complex associated
NDUFA13	NADH:ubiquinone oxidoreductase subunit A13
NAXE	NAD(P)HX epimerase
TMEM11	transmembrane protein 11
SELENOO	selenoprotein O
NAGS	N-acetylglutamate synthase
HSD17B4	hydroxysteroid 17-beta dehydrogenase 4
NDUFAF7	NADH:ubiquinone oxidoreductase complex assembly factor 7
OAT	ornithine aminotransferase
MRPL50	mitochondrial ribosomal protein L50
COX7B	cytochrome c oxidase subunit 7B
RARS2	arginyl-tRNA synthetase 2, mitochondrial
OXLD1	oxidoreductase like domain containing 1
LACTB2	lactamase beta 2
NDUFA11	NADH:ubiquinone oxidoreductase subunit A11
AURKAIP1	aurora kinase A interacting protein 1
CHCHD7	coiled-coil-helix-coiled-coil-helix domain containing 7
SHMT2	serine hydroxymethyltransferase 2
MTHFD2	methylenetetrahydrofolate dehydrogenase (NADP+ dependent) 2, methenyltetrahydrofolate cyclohydrolase
RMDN1	regulator of microtubule dynamics 1
CPS1	carbamoyl-phosphate synthase 1
MRPL14	mitochondrial ribosomal protein L14
MTRES1	mitochondrial transcription rescue factor 1
RDH13	retinol dehydrogenase 13
TRMT2B	tRNA methyltransferase 2 homolog B
MRPS24	mitochondrial ribosomal protein S24
COA3	cytochrome c oxidase assembly factor 3
GSR	glutathione-disulfide reductase
ENDOG	endonuclease G
BCAT2	branched chain amino acid transaminase 2
TEFM	transcription elongation factor, mitochondrial
ACSF2	acyl-CoA synthetase family member 2
TRMU	tRNA mitochondrial 2-thiouridylase
MRPS22	mitochondrial ribosomal protein S22
LAP3	leucine aminopeptidase 3
GLUD1	glutamate dehydrogenase 1
HMGCL	3-hydroxy-3-methylglutaryl-CoA lyase
FHIT	fragile histidine triad diadenosine triphosphatase
MRPS33	mitochondrial ribosomal protein S33
NUBPL	nucleotide binding protein like
LYRM2	LYR motif containing 2
MPV17L	MPV17 mitochondrial inner membrane protein like
GADD45GIP1	GADD45G interacting protein 1
TFAM	transcription factor A, mitochondrial
ALDH18A1	aldehyde dehydrogenase 18 family member A1
OXSM	3-oxoacyl-ACP synthase, mitochondrial
KYAT3	kynurenine aminotransferase 3
TARS2	threonyl-tRNA synthetase 2, mitochondrial
TBRG4	transforming growth factor beta regulator 4
TMEM65	transmembrane protein 65
ROMO1	reactive oxygen species modulator 1
PRDX5	peroxiredoxin 5
DNAJC15	DnaJ heat shock protein family (Hsp40) member C15
MAIP1	matrix AAA peptidase interacting protein 1
HIGD1A	HIG1 hypoxia inducible domain family member 1A
C16orf91	chromosome 16 open reading frame 91
RHOT2	ras homolog family member T2
SLC25A44	solute carrier family 25 member 44
HAO2	hydroxyacid oxidase 2
OXA1L	OXA1L mitochondrial inner membrane protein
SLC25A46	solute carrier family 25 member 46
RDH14	retinol dehydrogenase 14
ATP5MPL	ATP synthase membrane subunit 6.8PL
CA5B	carbonic anhydrase 5B
COASY	Coenzyme A synthase
CISD3	CDGSH iron sulfur domain 3
GSTZ1	glutathione S-transferase zeta 1
COX6B2	cytochrome c oxidase subunit 6B2
GLOD4	glyoxalase domain containing 4
ACAA1	acetyl-CoA acyltransferase 1
CROT	carnitine O-octanoyltransferase
PDF	peptide deformylase, mitochondrial
COX19	cytochrome c oxidase assembly factor COX19
AMT	aminomethyltransferase
PDPR	pyruvate dehydrogenase phosphatase regulatory subunit
NLN	neurolysin
BOLA1	bolA family member 1
ALAS2	5'-aminolevulinate synthase 2
GRPEL2	GrpE like 2, mitochondrial
ALDH7A1	aldehyde dehydrogenase 7 family member A1
HDHD5	haloacid dehalogenase like hydrolase domain containing 5
GFER	growth factor, augmenter of liver regeneration
IMMP2L	inner mitochondrial membrane peptidase subunit 2
COX4I2	cytochrome c oxidase subunit 4I2
MRPL39	mitochondrial ribosomal protein L39
AADAT	aminoadipate aminotransferase
FUNDC2	FUN14 domain containing 2
LYPLA1	lysophospholipase 1
PDHA2	pyruvate dehydrogenase E1 subunit alpha 2
MTRF1L	mitochondrial translational release factor 1 like
GTPBP3	GTP binding protein 3, mitochondrial
MTHFD2L	methylenetetrahydrofolate dehydrogenase (NADP+ dependent) 2 like
YME1L1	YME1 like 1 ATPase
ACOT2	acyl-CoA thioesterase 2
COA8	cytochrome c oxidase assembly factor 8
MMAB	metabolism of cobalamin associated B
PPOX	protoporphyrinogen oxidase
ABCD3	ATP binding cassette subfamily D member 3
SIRT3	sirtuin 3
LDHD	lactate dehydrogenase D
MRPL45	mitochondrial ribosomal protein L45
C12orf65	chromosome 12 open reading frame 65
IMMP1L	inner mitochondrial membrane peptidase subunit 1
POLG	DNA polymerase gamma, catalytic subunit
ATPAF1	ATP synthase mitochondrial F1 complex assembly factor 1
BLOC1S1	biogenesis of lysosomal organelles complex 1 subunit 1
ALDH1L2	aldehyde dehydrogenase 1 family member L2
COX18	cytochrome c oxidase assembly factor COX18
CPOX	coproporphyrinogen oxidase
NNT	nicotinamide nucleotide transhydrogenase
NDUFAF8	NADH:ubiquinone oxidoreductase complex assembly factor 8
ATP23	ATP23 metallopeptidase and ATP synthase assembly factor homolog
DCAKD	dephospho-CoA kinase domain containing
ATP5MF	ATP synthase membrane subunit f
SFXN3	sideroflexin 3
AASS	aminoadipate-semialdehyde synthase
DIABLO	diablo IAP-binding mitochondrial protein
COX8C	cytochrome c oxidase subunit 8C
PXMP2	peroxisomal membrane protein 2
AGXT2	alanine--glyoxylate aminotransferase 2
GLS2	glutaminase 2
APOO	apolipoprotein O
ACAD11	acyl-CoA dehydrogenase family member 11
C5orf63	chromosome 5 open reading frame 63
HOGA1	4-hydroxy-2-oxoglutarate aldolase 1
TTC19	tetratricopeptide repeat domain 19
NGRN	neugrin, neurite outgrowth associated
TCAIM	T cell activation inhibitor, mitochondrial
GCSH	glycine cleavage system protein H
SIRT5	sirtuin 5
GPT2	glutamic--pyruvic transaminase 2
TOMM6	translocase of outer mitochondrial membrane 6
FAM162A	family with sequence similarity 162 member A
ABCB6	ATP binding cassette subfamily B member 6 (Langereis blood group)
MACROD1	mono-ADP ribosylhydrolase 1
TST	thiosulfate sulfurtransferase
MT-CO1	cytochrome c oxidase subunit I
MTFR1L	mitochondrial fission regulator 1 like
SDR39U1	short chain dehydrogenase/reductase family 39U member 1
DMGDH	dimethylglycine dehydrogenase
SLC25A14	solute carrier family 25 member 14
PRELID3A	PRELI domain containing 3A
CHCHD5	coiled-coil-helix-coiled-coil-helix domain containing 5
TOMM70	translocase of outer mitochondrial membrane 70
NIT1	nitrilase 1
FAHD1	fumarylacetoacetate hydrolase domain containing 1
MCU	mitochondrial calcium uniporter
CYP27A1	cytochrome P450 family 27 subfamily A member 1
MT-ND2	MTND2
MT-ND4	NADH dehydrogenase, subunit 4 (complex I)
MT-ND5	NADH dehydrogenase, subunit 5 (complex I)
DELE1	DAP3 binding cell death enhancer 1
FASTKD1	FAST kinase domains 1
MRPS31	mitochondrial ribosomal protein S31
ALDH1L1	aldehyde dehydrogenase 1 family member L1
PTCD1	pentatricopeptide repeat domain 1
HADHB	hydroxyacyl-CoA dehydrogenase trifunctional multienzyme complex subunit beta
TRIT1	tRNA isopentenyltransferase 1
CRLS1	cardiolipin synthase 1
GLYCTK	glycerate kinase
SLC25A32	solute carrier family 25 member 32
AARS2	alanyl-tRNA synthetase 2, mitochondrial
EXOG	exo/endonuclease G
CHCHD2	coiled-coil-helix-coiled-coil-helix domain containing 2
KMO	kynurenine 3-monooxygenase
SFXN5	sideroflexin 5
ELAC2	elaC ribonuclease Z 2
GPX1	glutathione peroxidase 1
CPT1B	carnitine palmitoyltransferase 1B
FIS1	fission, mitochondrial 1
PRELID1	PRELI domain containing 1
UCP3	uncoupling protein 3
SLC25A27	solute carrier family 25 member 27
SLC25A40	solute carrier family 25 member 40
SLC25A23	solute carrier family 25 member 23
HEMK1	HemK methyltransferase family member 1
SLC25A36	solute carrier family 25 member 36
OMA1	OMA1 zinc metallopeptidase
LETM2	leucine zipper and EF-hand containing transmembrane protein 2
DHRS1	dehydrogenase/reductase 1
STOM	stomatin
METTL5	methyltransferase like 5
MSRA	methionine sulfoxide reductase A
NUDT8	nudix hydrolase 8
NMNAT3	nicotinamide nucleotide adenylyltransferase 3
SLC25A38	solute carrier family 25 member 38
MPV17L2	MPV17 mitochondrial inner membrane protein like 2
ACLY	ATP citrate lyase
ABCD2	ATP binding cassette subfamily D member 2
FLAD1	flavin adenine dinucleotide synthetase 1
LIPT1	lipoyltransferase 1
DGLUCY	D-glutamate cyclase
PCK2	phosphoenolpyruvate carboxykinase 2, mitochondrial
NADK2	NAD kinase 2, mitochondrial
MPST	mercaptopyruvate sulfurtransferase
NUDT13	nudix hydrolase 13
ACACA	acetyl-CoA carboxylase alpha
ABAT	4-aminobutyrate aminotransferase
HMGCS2	3-hydroxy-3-methylglutaryl-CoA synthase 2
ALDH5A1	aldehyde dehydrogenase 5 family member A1
CKMT1A	creatine kinase, mitochondrial 1A
PISD	phosphatidylserine decarboxylase
NDUFB4	NADH:ubiquinone oxidoreductase subunit B4
UQCR11	ubiquinol-cytochrome c reductase, complex III subunit XI
FAM136A	family with sequence similarity 136 member A
TOMM5	translocase of outer mitochondrial membrane 5
HTRA2	HtrA serine peptidase 2
NDUFA1	NADH:ubiquinone oxidoreductase subunit A1
MT-CYB	cytochrome b
GUK1	guanylate kinase 1
D2HGDH	D-2-hydroxyglutarate dehydrogenase
OPA3	outer mitochondrial membrane lipid metabolism regulator OPA3
AKR1B10	aldo-keto reductase family 1 member B10
PHYH	phytanoyl-CoA 2-hydroxylase
NDUFAF2	NADH:ubiquinone oxidoreductase complex assembly factor 2
ECSIT	ECSIT signaling integrator
PARL	presenilin associated rhomboid like
MRPL42	mitochondrial ribosomal protein L42
DNAJC4	DnaJ heat shock protein family (Hsp40) member C4
PAM16	presequence translocase associated motor 16
ALDH3A2	aldehyde dehydrogenase 3 family member A2
ACSL6	acyl-CoA synthetase long chain family member 6
MRS2	magnesium transporter MRS2
ABHD10	abhydrolase domain containing 10, depalmitoylase
HINT3	histidine triad nucleotide binding protein 3
PXMP4	peroxisomal membrane protein 4
OSGEPL1	O-sialoglycoprotein endopeptidase like 1
NUDT2	nudix hydrolase 2
CYB5B	cytochrome b5 type B
GRSF1	G-rich RNA sequence binding factor 1
MRPS18B	mitochondrial ribosomal protein S18B
DNAJC30	DnaJ heat shock protein family (Hsp40) member C30
CAT	catalase
DGUOK	deoxyguanosine kinase
ACOT9	acyl-CoA thioesterase 9
ACSS1	acyl-CoA synthetase short chain family member 1
RFK	riboflavin kinase
STARD7	StAR related lipid transfer domain containing 7
CHPT1	choline phosphotransferase 1
MT-ATP8	ATP synthase F0 subunit 8
TIMMDC1	translocase of inner mitochondrial membrane domain containing 1
SPATA19	spermatogenesis associated 19
HTATIP2	HIV-1 Tat interactive protein 2
AKR7A2	aldo-keto reductase family 7 member A2
DUT	deoxyuridine triphosphatase
MT-CO3	cytochrome c oxidase III
DHRS7B	dehydrogenase/reductase 7B
MTRF1	mitochondrial translation release factor 1
TMEM143	transmembrane protein 143
NT5M	5',3'-nucleotidase, mitochondrial
RHOT1	ras homolog family member T1
NME4	NME/NM23 nucleoside diphosphate kinase 4
MTHFS	methenyltetrahydrofolate synthetase
TIMM29	translocase of inner mitochondrial membrane 29
PNPO	pyridoxamine 5'-phosphate oxidase
MICU2	mitochondrial calcium uptake 2
PCBD2	pterin-4 alpha-carbinolamine dehydratase 2
QRSL1	glutaminyl-tRNA amidotransferase subunit QRSL1
ADCK1	aarF domain containing kinase 1
PRDX6	peroxiredoxin 6
NIPSNAP1	nipsnap homolog 1
GARS1	glycyl-tRNA synthetase 1
ACSM2A	acyl-CoA synthetase medium chain family member 2A
SLC25A33	solute carrier family 25 member 33
LYRM9	LYR motif containing 9
RAB24	RAB24, member RAS oncogene family
PARS2	prolyl-tRNA synthetase 2, mitochondrial
MRPL52	mitochondrial ribosomal protein L52
PUS1	pseudouridine synthase 1
GOT2	glutamic-oxaloacetic transaminase 2
NAXD	NAD(P)HX dehydratase
MT-ND3	NADH dehydrogenase, subunit 3 (complex I)
ACCS	1-aminocyclopropane-1-carboxylate synthase homolog (inactive)
PTRH2	peptidyl-tRNA hydrolase 2
PGS1	phosphatidylglycerophosphate synthase 1
OXR1	oxidation resistance 1
LYPLAL1	lysophospholipase like 1
DNAJC28	DnaJ heat shock protein family (Hsp40) member C28
FPGS	folylpolyglutamate synthase
TMEM205	transmembrane protein 205
SLC25A53	solute carrier family 25 member 53
AIFM3	apoptosis inducing factor mitochondria associated 3
MGST1	microsomal glutathione S-transferase 1
MTFP1	mitochondrial fission process 1
COA4	cytochrome c oxidase assembly factor 4 homolog
NIF3L1	NGG1 interacting factor 3 like 1
PUSL1	pseudouridine synthase like 1
SDSL	serine dehydratase like
BAX	BCL2 associated X, apoptosis regulator
MAVS	mitochondrial antiviral signaling protein
METTL17	methyltransferase like 17
ACACB	acetyl-CoA carboxylase beta
ARG2	arginase 2
MTPAP	mitochondrial poly(A) polymerase
CCDC51	coiled-coil domain containing 51
SUGCT	succinyl-CoA:glutarate-CoA transferase
DNM1L	dynamin 1 like
NRDC	nardilysin convertase
TMEM126B	transmembrane protein 126B
NSUN4	NOP2/Sun RNA methyltransferase 4
ACSS3	acyl-CoA synthetase short chain family member 3
FAM210B	family with sequence similarity 210 member B
RBFA	ribosome binding factor A
METAP1D	methionyl aminopeptidase type 1D, mitochondrial
AHCYL1	adenosylhomocysteinase like 1
NIPSNAP3A	nipsnap homolog 3A
MTARC1	mitochondrial amidoxime reducing component 1
FUNDC1	FUN14 domain containing 1
ACSL1	acyl-CoA synthetase long chain family member 1
COX20	cytochrome c oxidase assembly factor COX20
HSDL1	hydroxysteroid dehydrogenase like 1
CBR3	carbonyl reductase 3
MTERF4	mitochondrial transcription termination factor 4
NUDT19	nudix hydrolase 19
HEBP1	heme binding protein 1
PTPMT1	protein tyrosine phosphatase mitochondrial 1
PGAM5	PGAM family member 5, mitochondrial serine/threonine protein phosphatase
DTYMK	deoxythymidylate kinase
KARS1	lysyl-tRNA synthetase 1
STAR	steroidogenic acute regulatory protein
DNAJC19	DnaJ heat shock protein family (Hsp40) member C19
OTC	ornithine carbamoyltransferase
COX7A2L	cytochrome c oxidase subunit 7A2 like
MTERF3	mitochondrial transcription termination factor 3
SFXN2	sideroflexin 2
FASN	fatty acid synthase
PINK1	PTEN induced kinase 1
TMEM177	transmembrane protein 177
TXNRD1	thioredoxin reductase 1
THNSL1	threonine synthase like 1
FDPS	farnesyl diphosphate synthase
IDI1	isopentenyl-diphosphate delta isomerase 1
TOP3A	DNA topoisomerase III alpha
FTMT	ferritin mitochondrial
LDHAL6B	lactate dehydrogenase A like 6B
MTFR1	mitochondrial fission regulator 1
BCL2L13	BCL2 like 13
TRMT10C	tRNA methyltransferase 10C, mitochondrial RNase P subunit
ACOT7	acyl-CoA thioesterase 7
TFB1M	transcription factor B1, mitochondrial
ARF5	ADP ribosylation factor 5
MCUB	mitochondrial calcium uniporter dominant negative subunit beta
TWNK	twinkle mtDNA helicase
MMADHC	metabolism of cobalamin associated D
PYCR2	pyrroline-5-carboxylate reductase 2
TSTD1	thiosulfate sulfurtransferase like domain containing 1
LYRM1	LYR motif containing 1
OSBPL1A	oxysterol binding protein like 1A
RECQL4	RecQ like helicase 4
PET100	PET100 cytochrome c oxidase chaperone
GDAP1	ganglioside induced differentiation associated protein 1
MTIF3	mitochondrial translational initiation factor 3
UNG	uracil DNA glycosylase
GLYAT	glycine-N-acyltransferase
ISOC2	isochorismatase domain containing 2
ATP5MC1	ATP synthase membrane subunit c locus 1
QDPR	quinoid dihydropteridine reductase
COQ8B	coenzyme Q8B
GTPBP10	GTP binding protein 10
TSPO	translocator protein
FTH1	ferritin heavy chain 1
TRMT1	tRNA methyltransferase 1
ADCK2	aarF domain containing kinase 2
TSTD3	thiosulfate sulfurtransferase like domain containing 3
MRPS36	mitochondrial ribosomal protein S36
PDP2	pyruvate dehyrogenase phosphatase catalytic subunit 2
AGPAT5	1-acylglycerol-3-phosphate O-acyltransferase 5
MCRIP2	MAPK regulated corepressor interacting protein 2
UCP2	uncoupling protein 2
SLC25A37	solute carrier family 25 member 37
SLC25A28	solute carrier family 25 member 28
SLC25A48	solute carrier family 25 member 48
SLC25A43	solute carrier family 25 member 43
SLC25A47	solute carrier family 25 member 47
SLC25A41	solute carrier family 25 member 41
SLC25A34	solute carrier family 25 member 34
EPHX2	epoxide hydrolase 2
NUDT5	nudix hydrolase 5
MICU1	mitochondrial calcium uptake 1
SOD1	superoxide dismutase 1
SERHL2	serine hydrolase like 2
NDUFAF3	NADH:ubiquinone oxidoreductase complex assembly factor 3
BOLA3	bolA family member 3
OCIAD2	OCIA domain containing 2
RSAD1	radical S-adenosyl methionine domain containing 1
CHCHD6	coiled-coil-helix-coiled-coil-helix domain containing 6
FASTKD2	FAST kinase domains 2
PEX11B	peroxisomal biogenesis factor 11 beta
TMEM186	transmembrane protein 186
PIF1	PIF1 5'-to-3' DNA helicase
FABP1	fatty acid binding protein 1
ABCD1	ATP binding cassette subfamily D member 1
PLPBP	pyridoxal phosphate binding protein
DBI	diazepam binding inhibitor, acyl-CoA binding protein
PNPT1	polyribonucleotide nucleotidyltransferase 1
TOP1MT	DNA topoisomerase I mitochondrial
RNASEH1	ribonuclease H1
ABCA9	ATP binding cassette subfamily A member 9
SCP2	sterol carrier protein 2
NT5DC3	5'-nucleotidase domain containing 3
CMC4	C-X9-C motif containing 4
LDHB	lactate dehydrogenase B
YBEY	ybeY metalloendoribonuclease
HINT1	histidine triad nucleotide binding protein 1
MUL1	mitochondrial E3 ubiquitin protein ligase 1
TK2	thymidine kinase 2
AGMAT	agmatinase
CMPK2	cytidine/uridine monophosphate kinase 2
BID	BH3 interacting domain death agonist
ARL2	ADP ribosylation factor like GTPase 2
SYNJ2BP	synaptojanin 2 binding protein
MFF	mitochondrial fission factor
DCXR	dicarbonyl and L-xylulose reductase
NUDT9	nudix hydrolase 9
AMACR	alpha-methylacyl-CoA racemase
VPS13D	vacuolar protein sorting 13 homolog D
NUDT6	nudix hydrolase 6
DMAC2	distal membrane arm assembly complex 2
MRM2	mitochondrial rRNA methyltransferase 2
BAK1	BCL2 antagonist/killer 1
DHODH	dihydroorotate dehydrogenase (quinone)
MAOB	monoamine oxidase B
MGST3	microsomal glutathione S-transferase 3
ACP6	acid phosphatase 6, lysophosphatidic
MRPL48	mitochondrial ribosomal protein L48
AGXT	alanine--glyoxylate and serine--pyruvate aminotransferase
CYB5R3	cytochrome b5 reductase 3
DDX28	DEAD-box helicase 28
PNKD	PNKD metallo-beta-lactamase domain containing
MICU3	mitochondrial calcium uptake family member 3
BNIP3	BCL2 interacting protein 3
MTX3	metaxin 3
MUTYH	mutY DNA glycosylase
GTPBP6	GTP binding protein 6 (putative)
CYP11A1	cytochrome P450 family 11 subfamily A member 1
OCIAD1	OCIA domain containing 1
METTL8	methyltransferase like 8
SMIM20	small integral membrane protein 20
RPUSD4	RNA pseudouridine synthase D4
SMIM8	small integral membrane protein 8
NME6	NME/NM23 nucleoside diphosphate kinase 6
FKBP8	FKBP prolyl isomerase 8
ACSM4	acyl-CoA synthetase medium chain family member 4
NLRX1	NLR family member X1
FOXRED1	FAD dependent oxidoreductase domain containing 1
TFB2M	transcription factor B2, mitochondrial
PPM1K	protein phosphatase, Mg2+/Mn2+ dependent 1K
ATP5MC2	ATP synthase membrane subunit c locus 2
MT-ND1	NADH dehydrogenase, subunit 1 (complex I)
TAZ	tafazzin
MSRB3	methionine sulfoxide reductase B3
ACOT11	acyl-CoA thioesterase 11
NIPSNAP3B	nipsnap homolog 3B
NTHL1	nth like DNA glycosylase 1
MARCHF5	membrane associated ring-CH-type finger 5
SFXN4	sideroflexin 4
TRMT5	tRNA methyltransferase 5
SLC25A6	solute carrier family 25 member 6
SLC25A52	solute carrier family 25 member 52
OGG1	8-oxoguanine DNA glycosylase
ACOD1	aconitate decarboxylase 1
QTRT1	queuine tRNA-ribosyltransferase catalytic subunit 1
AIFM2	apoptosis inducing factor mitochondria associated 2
PRDX2	peroxiredoxin 2
FBXL4	F-box and leucine rich repeat protein 4
GPAM	glycerol-3-phosphate acyltransferase, mitochondrial
DMAC2L	distal membrane arm assembly complex 2 like
RMDN3	regulator of microtubule dynamics 3
PRXL2A	peroxiredoxin like 2A
ATP5MD	ATP synthase membrane subunit DAPIT
PET117	PET117 cytochrome c oxidase chaperone
MAOA	monoamine oxidase A
C15orf61	chromosome 15 open reading frame 61
POLQ	DNA polymerase theta
BCO2	beta-carotene oxygenase 2
IFI27	interferon alpha inducible protein 27
CRYZ	crystallin zeta
PYCR1	pyrroline-5-carboxylate reductase 1
TMLHE	trimethyllysine hydroxylase, epsilon
TOMM20	translocase of outer mitochondrial membrane 20
YRDC	yrdC N6-threonylcarbamoyltransferase domain containing
COA7	cytochrome c oxidase assembly factor 7 (putative)
DHRS2	dehydrogenase/reductase 2
MMAA	metabolism of cobalamin associated A
MIEF1	mitochondrial elongation factor 1
C15orf48	chromosome 15 open reading frame 48
LIG3	DNA ligase 3
BNIP3L	BCL2 interacting protein 3 like
FASTKD5	FAST kinase domains 5
PARK7	Parkinsonism associated deglycase
COA1	cytochrome c oxidase assembly factor 1 homolog
COX7B2	cytochrome c oxidase subunit 7B2
MT-ND4L	NADH dehydrogenase, subunit 4L (complex I)
SIRT4	sirtuin 4
UQCC2	ubiquinol-cytochrome c reductase complex assembly factor 2
USP30	ubiquitin specific peptidase 30
PDE12	phosphodiesterase 12
NME3	NME/NM23 nucleoside diphosphate kinase 3
DHX30	DExH-box helicase 30
FASTK	Fas activated serine/threonine kinase
METTL15	methyltransferase like 15
CYP24A1	cytochrome P450 family 24 subfamily A member 1
NOCT	nocturnin
PANK2	pantothenate kinase 2
CA5A	carbonic anhydrase 5A
NT5DC2	5'-nucleotidase domain containing 2
ATAD3B	ATPase family AAA domain containing 3B
TRUB2	TruB pseudouridine synthase family member 2
PRKACA	protein kinase cAMP-activated catalytic subunit alpha
COMTD1	catechol-O-methyltransferase domain containing 1
CPT1C	carnitine palmitoyltransferase 1C
C3orf33	chromosome 3 open reading frame 33
MIGA2	mitoguardin 2
SND1	staphylococcal nuclease and tudor domain containing 1
GLUD2	glutamate dehydrogenase 2
HPDL	4-hydroxyphenylpyruvate dioxygenase like
ANGEL2	angel homolog 2
ANTKMT	adenine nucleotide translocase lysine methyltransferase
UQCC3	ubiquinol-cytochrome c reductase complex assembly factor 3
PRDX4	peroxiredoxin 4
CDK5RAP1	CDK5 regulatory subunit associated protein 1
PAICS	phosphoribosylaminoimidazole carboxylase and phosphoribosylaminoimidazolesuccinocarboxamide synthase
MGARP	mitochondria localized glutamic acid rich protein
HDHD3	haloacid dehalogenase like hydrolase domain containing 3
CYP11B2	cytochrome P450 family 11 subfamily B member 2
AGPAT4	1-acylglycerol-3-phosphate O-acyltransferase 4
RCC1L	RCC1 like
FAM185A	family with sequence similarity 185 member A
PMAIP1	phorbol-12-myristate-13-acetate-induced protein 1
TDRKH	tudor and KH domain containing
SLC8B1	solute carrier family 8 member B1
CYP27B1	cytochrome P450 family 27 subfamily B member 1
POLG2	DNA polymerase gamma 2, accessory subunit
THEM5	thioesterase superfamily member 5
BIK	BCL2 interacting killer
MTERF1	mitochondrial transcription termination factor 1
MTFR2	mitochondrial fission regulator 2
GPX4	glutathione peroxidase 4
TOMM20L	translocase of outer mitochondrial membrane 20 like
COMT	catechol-O-methyltransferase
MYG1	MYG1 exonuclease
SPATA20	spermatogenesis associated 20
OXCT2	3-oxoacid CoA-transferase 2
CCDC127	coiled-coil domain containing 127
CRY1	cryptochrome circadian regulator 1
ACSM2B	acyl-CoA synthetase medium chain family member 2B
MYO19	myosin XIX
MGME1	mitochondrial genome maintenance exonuclease 1
SEPTIN4	septin 4
EFHD1	EF-hand domain family member D1
RAB5IF	RAB5 interacting factor
APEX1	apurinic/apyrimidinic endodeoxyribonuclease 1
SPTLC2	serine palmitoyltransferase long chain base subunit 2
DMAC1	distal membrane arm assembly complex 1
ATPSCKMT	ATP synthase c subunit lysine N-methyltransferase
NEU4	neuraminidase 4
CASP9	caspase 9
AGK	acylglycerol kinase
MCL1	MCL1 apoptosis regulator, BCL2 family member
DUS2	dihydrouridine synthase 2
PLD6	phospholipase D family member 6
TOMM34	translocase of outer mitochondrial membrane 34
PRORP	protein only RNase P catalytic subunit
PLSCR3	phospholipid scramblase 3
CKMT1B	creatine kinase, mitochondrial 1B
NDUFB1	NADH:ubiquinone oxidoreductase subunit B1
ATP5MF-PTCD1	ATP5MF-PTCD1 readthrough
CASP8	caspase 8
BCL2L1	BCL2 like 1
EXD2	exonuclease 3'-5' domain containing 2
ARMC10	armadillo repeat containing 10
MIEF2	mitochondrial elongation factor 2
THG1L	tRNA-histidine guanylyltransferase 1 like
GOLPH3	golgi phosphoprotein 3
PREPL	prolyl endopeptidase like
FASTKD3	FAST kinase domains 3
CEP89	centrosomal protein 89
GPAT2	glycerol-3-phosphate acyltransferase 2, mitochondrial
NBR1	NBR1 autophagy cargo receptor
BOK	BCL2 family apoptosis regulator BOK
FKBP10	FKBP prolyl isomerase 10
SETD9	SET domain containing 9
CYP11B1	cytochrome P450 family 11 subfamily B member 1
CSKMT	citrate synthase lysine methyltransferase
MIGA1	mitoguardin 1
RPIA	ribose 5-phosphate isomerase A
BBC3	BCL2 binding component 3
BAD	BCL2 associated agonist of cell death
BCL2	BCL2 apoptosis regulator
BCL2A1	BCL2 related protein A1
BCL2L2	BCL2 like 2
CASP3	caspase 3
DMPK	DM1 protein kinase
DNA2	DNA replication helicase/nuclease 2
MT-ND6	NADH dehydrogenase, subunit 6 (complex I)
PRKN	parkin RBR E3 ubiquitin protein ligase
ALKBH1	alkB homolog 1, histone H2A dioxygenase
PICK1	protein interacting with PRKCA 1
BCL2L10	BCL2 like 10
AKAP10	A-kinase anchoring protein 10
STYXL1	serine/threonine/tyrosine interacting like 1
NSUN2	NOP2/Sun RNA methyltransferase 2
ADCY10	adenylate cyclase 10
SPHK2	sphingosine kinase 2
NSUN3	NOP2/Sun RNA methyltransferase 3
PABPC5	poly(A) binding protein cytoplasmic 5
PRSS35	serine protease 35
PRIMPOL	primase and DNA directed polymerase
SERAC1	serine active site containing 1
STX17	syntaxin 17
TRMT61B	tRNA methyltransferase 61B
PDE2A	phosphodiesterase 2A
PLGRKT	plasminogen receptor with a C-terminal lysine
ETFBKMT	electron transfer flavoprotein subunit beta lysine methyltransferase
RTL10	retrotransposon Gag like 10
BCL2L11	BCL2 like 11
SPIRE1	spire type actin nucleation factor 1
C2orf69	chromosome 2 open reading frame 69
ARMCX2	armadillo repeat containing X-linked 2
ARMCX1	armadillo repeat containing X-linked 1
POLB	DNA polymerase beta
SNAP29	synaptosome associated protein 29
ARMCX3	armadillo repeat containing X-linked 3
ARMCX6	armadillo repeat containing X-linked 6
METTL4	methyltransferase like 4
SPHKAP	SPHK1 interactor, AKAP domain containing
NAT8L	N-acetyltransferase 8 like
MCCD1	mitochondrial coiled-coil domain 1
PIGBOS1	PIGB opposite strand 1
HTD2	hydroxyacyl-thioester dehydratase type 2
RP11_469A15.2	RP11_469A15.2

## Sheet: Table2
Table2: Boruta algorithm selected genes
Gene	r	p	direct
APOOL	0.628287	1.48841e-59	A
STX17	0.595027	4.52619e-52	A
SLC30A9	0.593094	1.15851e-51	A
SYNJ2BP	0.591713	2.25958e-51	A
VWA8	0.585522	4.33658e-50	A
OSBPL1A	0.569979	5.49726e-47	A
DBT	0.560218	4.03541e-45	A
SUCLA2	0.559621	5.22417e-45	A
ACADSB	0.555339	3.27673e-44	A
ACAT1	0.554583	4.52068e-44	A
AFG3L2	0.553304	7.77038e-44	A
DLAT	0.551635	1.57052e-43	A
NDUFS1	0.537345	5.54307e-41	A
PCCA	0.535248	1.28029e-40	A
CAT	0.533388	2.67783e-40	A
ETFDH	0.5329	3.24736e-40	A
ALDH6A1	0.528309	1.96253e-39	A
NNT	0.526531	3.90903e-39	A
IDH3A	0.525945	4.90157e-39	A
SPIRE1	0.52456	8.35592e-39	A
IBA57	0.523184	1.4155e-38	A
GFM2	0.521304	2.89708e-38	A
LYRM7	0.518285	9.06907e-38	A
HINT3	0.514953	3.1529e-37	A
ACADM	0.513321	5.7749e-37	A
ACSL1	0.512387	8.15602e-37	A
ARMCX3	0.511902	9.74977e-37	A
LRPPRC	0.509906	2.02849e-36	A
AFG1L	0.509906	2.02855e-36	A
CLPX	0.509579	2.28586e-36	A
PNPLA8	0.508119	3.892e-36	A
CPT1A	0.506161	7.91463e-36	A
IDI1	0.501377	4.39606e-35	A
DLD	0.499495	8.56527e-35	A
AUH	0.496039	2.88515e-34	A
NUBPL	0.4958	3.13625e-34	A
MIEF1	0.492324	1.048e-33	A
SPTLC2	0.489915	2.39894e-33	A
FBXL4	0.48832	4.13628e-33	A
TIMM10B	0.485678	1.01297e-32	A
PDE12	0.484662	1.42684e-32	A
VPS13D	0.479218	8.76646e-32	A
PDSS2	0.476421	2.20018e-31	A
SLC25A30	0.469724	1.92516e-30	A
GPAM	0.469665	1.96173e-30	A
ACO2	0.465177	8.17128e-30	A
FASTKD5	0.464421	1.03701e-29	A
MRPL50	0.463851	1.2408e-29	A
HADHB	0.458709	6.15716e-29	A
TMLHE	0.458554	6.45769e-29	A
ALDH1L1	0.458505	6.55589e-29	A
PREPL	0.458276	7.03752e-29	A
NBR1	0.458119	7.38547e-29	A
OXCT1	0.457855	8.01146e-29	A
SLC25A4	0.457467	9.02728e-29	A
TRMT61B	0.452724	3.83926e-28	A
HIBCH	0.452121	4.60757e-28	A
BCL2	0.449948	8.86587e-28	A
HSDL2	0.445248	3.59296e-27	A
PINK1	0.444915	3.964e-27	A
SDHD	0.437973	3.00419e-26	A
ACAD11	0.437952	3.02214e-26	A
SDHC	0.43478	7.50749e-26	A
PHYH	0.43301	1.24203e-25	A
ACAA2	0.432013	1.64733e-25	A
ABCD3	0.430909	2.24931e-25	A
TTC19	0.429176	3.66008e-25	A
ATP5F1A	0.429131	3.70583e-25	A
GLUD2	0.426109	8.60228e-25	A
HSD17B4	0.425946	8.99926e-25	A
SLC25A15	0.422889	2.08998e-24	A
ALDH3A2	0.420174	4.3849e-24	A
YME1L1	0.418613	6.69516e-24	A
ALDH5A1	0.416867	1.07198e-23	A
OPA3	0.4119	4.02818e-23	A
CA5B	0.411892	4.03663e-23	A
DLST	0.405484	2.15597e-22	A
CPT2	0.404501	2.77865e-22	A
ETFA	0.397794	1.53516e-21	A
EARS2	0.394079	3.89192e-21	A
ABCB10	0.38814	1.68044e-20	A
ACADL	0.387559	1.93591e-20	A
IVD	0.383243	5.49102e-20	A
SLC25A13	0.380067	1.17082e-19	A
EHHADH	0.375692	3.27812e-19	A
MRPL49	0.372057	7.62138e-19	A
BPHL	0.352834	5.54622e-17	A
DNAJC11	0.352302	6.21888e-17	A
OGDH	0.350613	8.93384e-17	A
MAIP1	0.34985	1.05149e-16	A
PDK2	0.347662	1.67368e-16	A
COX11	0.347659	1.67453e-16	A
EPHX2	0.340381	7.65679e-16	A
DMGDH	0.340214	7.92555e-16	A
ALDH9A1	0.333336	3.2114e-15	A
HMGCS2	0.32843	8.52979e-15	A
SFXN2	0.322279	2.83227e-14	A
MRPL44	0.321124	3.53738e-14	A
SLC25A44	0.320494	3.99183e-14	A
HAO2	0.319338	4.97913e-14	A
SFXN1	0.318696	5.6271e-14	A
SAMM50	0.316246	8.95091e-14	A
ECI2	0.314057	1.35019e-13	A
HADHA	0.306699	5.24608e-13	A
MICU1	0.305817	6.15756e-13	A
CRAT	0.302806	1.05945e-12	A
GATM	0.278488	6.76946e-11	A
MTFR1	0.273525	1.50669e-10	A
AGMAT	0.262959	7.84682e-10	A
ECHDC3	0.258877	1.45617e-09	A
AGXT2	0.241095	1.90481e-08	A
NIPSNAP1	0.237983	2.92766e-08	A
SDHB	0.231145	7.37271e-08	A
FAHD1	0.229629	9.01303e-08	A
SUCLG1	0.226272	1.39945e-07	A
AIFM1	0.222369	2.31432e-07	A
PXMP2	0.220505	2.93369e-07	A
ACOT2	0.21744	4.31244e-07	A
ALDH1B1	0.215372	5.57482e-07	A
DNAJA3	0.213386	7.11757e-07	A
MRPS18B	0.206501	1.63042e-06	A
ACLY	0.192837	7.78542e-06	A
GRHPR	0.190367	1.02115e-05	A
TRAP1	0.188661	1.22907e-05	A
QDPR	0.184066	2.008e-05	A
CRYZ	0.172539	6.53088e-05	A
MSRA	0.169475	8.82563e-05	A
GLYAT	0.161882	0.000182034	A
MPC2	0.160812	0.000201075	A
ACSM2B	0.155063	0.000339553	A
GCSH	0.153353	0.000395447	A
SPRYD4	0.14704	0.000684808	A
SDHA	0.140439	0.00118865	A
NFS1	0.131397	0.0024374	A
SLC25A42	0.129511	0.0028163	A
MTHFS	0.129185	0.00288684	A
ACSM2A	0.123414	0.00443573	A
COQ9	0.12114	0.00522935	A
DHRS4	0.120659	0.00541261	A
AKR7A2	0.108611	0.0123525	A
PCK2	0.0833048	0.0552856	A
ACADS	0.0767743	0.0774108	A
HMGCL	0.0722335	0.0966763	A
NDUFV1	0.0681558	0.117072	A
RIDA	0.0623321	0.151858	A
MDH2	0.0553171	0.203565	A
ECSIT	0.0379267	0.383541	A
PDF	0.0178624	0.681597	A
ACAA1	0.0150672	0.729287	A
MSRB3	-0.000272586	0.995005	B
ALDH4A1	-0.00178107	0.96737	B
AK4	-0.00312326	0.942814	B
PRODH2	-0.00440908	0.91934	B
SLC25A11	-0.00512092	0.906373	B
HDHD3	-0.0103832	0.811508	B
SURF1	-0.0148788	0.732542	B
MRPS2	-0.0185421	0.670181	B
NDUFA4	-0.0208734	0.631612	B
AGXT	-0.0221482	0.610929	B
TACO1	-0.024049	0.580659	B
ECHS1	-0.0274379	0.528502	B
TST	-0.0275675	0.526554	B
COX5A	-0.0278012	0.523054	B
MGST3	-0.0285792	0.511488	B
FABP1	-0.0296374	0.495972	B
TMEM177	-0.0300042	0.490652	B
MRM3	-0.0352797	0.417634	B
TIMM22	-0.0360244	0.407866	B
MRPS23	-0.0378075	0.385039	B
MACROD1	-0.0379988	0.382637	B
ACOT9	-0.049105	0.259111	B
MRPS7	-0.0495032	0.255264	B
HINT2	-0.0497266	0.253124	B
FTH1	-0.0541808	0.21302	B
DNAJC30	-0.0597037	0.16992	B
CHCHD10	-0.0611861	0.159546	B
POLDIP2	-0.062659	0.149718	B
TXN2	-0.0628896	0.148222	B
PTGES2	-0.0633136	0.145501	B
OCIAD2	-0.0640441	0.140903	B
HAGH	-0.0681111	0.117313	B
PMAIP1	-0.0748629	0.0851018	B
MRPL4	-0.0819524	0.0593753	B
BIK	-0.0850362	0.0503941	B
MCRIP2	-0.100671	0.0204469	B
MMAB	-0.103463	0.0171881	B
CISD3	-0.107847	0.0129838	B
ECI1	-0.111866	0.00995596	B
COX8A	-0.138561	0.00138472	B
ACOT7	-0.139401	0.00129355	B
MTHFD1L	-0.154414	0.000359849	B
MCAT	-0.15462	0.000353284	B
NIT2	-0.155029	0.00034059	B
ACADVL	-0.156242	0.000305418	B
MTFP1	-0.156652	0.000294311	B
ETFB	-0.157193	0.000280229	B
SPR	-0.158759	0.000242949	B
TSTD1	-0.16913	9.12694e-05	B
CPT1C	-0.172971	6.25678e-05	B
MGST1	-0.190641	9.91101e-06	B
MPV17L2	-0.200036	3.46226e-06	B
ECH1	-0.202066	2.74033e-06	B
SLC25A10	-0.202683	2.55106e-06	B
NIT1	-0.212268	8.15782e-07	B
ATP5IF1	-0.21421	6.43285e-07	B
ISOC2	-0.217662	4.19449e-07	B
COX6B2	-0.222086	2.39966e-07	B
SLC25A39	-0.224035	1.86926e-07	B
CBR3	-0.224665	1.72341e-07	B
COX6C	-0.225425	1.5621e-07	B
MTHFD2	-0.231166	7.3525e-08	B
GPX4	-0.240968	1.93879e-08	B
COX6A1	-0.244049	1.2597e-08	B
ABCB6	-0.246591	8.78728e-09	B
NUDT8	-0.263871	6.82381e-10	B
STYXL1	-0.272435	1.79225e-10	B
SLC8B1	-0.274293	1.33272e-10	B
C12orf65	-0.275934	1.02383e-10	B
ALKBH7	-0.292088	6.95339e-12	B
BCL2A1	-0.306494	5.44528e-13	B
UCP2	-0.307371	4.64198e-13	B
COA4	-0.310704	2.51785e-13	B
SLC25A1	-0.310807	2.47076e-13	B
COX19	-0.317307	7.32436e-14	B
ATP5F1D	-0.321478	3.30489e-14	B
NDUFA11	-0.328367	8.63639e-15	B
NDUFA13	-0.32977	6.54453e-15	B
FDX2	-0.333158	3.32831e-15	B
MRPS12	-0.335632	2.02094e-15	B
NDUFA3	-0.344202	3.46441e-16	B
TAZ	-0.344923	2.97934e-16	B
COX6B1	-0.345161	2.8342e-16	B
ATP5ME	-0.345575	2.59871e-16	B
PYCR1	-0.347445	1.75225e-16	B
HIGD2A	-0.347928	1.58209e-16	B
ATP5F1E	-0.34802	1.55152e-16	B
CARS2	-0.348173	1.50185e-16	B
NDUFAF3	-0.35372	4.58016e-17	B
ATP5MF	-0.358406	1.64875e-17	B
PET100	-0.359283	1.35916e-17	B
MRPL40	-0.365282	3.56957e-18	B
BLOC1S1	-0.380262	1.11797e-19	B
MPST	-0.390344	9.79925e-21	B
DNAJC4	-0.391629	7.14153e-21	B
FKBP10	-0.39259	5.63207e-21	B
MRPL12	-0.394094	3.87722e-21	B
GUK1	-0.395228	2.92284e-21	B
FKBP8	-0.395719	2.58537e-21	B
MRPS34	-0.399231	1.06789e-21	B
PNKD	-0.399327	1.04241e-21	B
MRPS15	-0.403844	3.29066e-22	B
BAD	-0.405598	2.09304e-22	B
MRPL24	-0.406637	1.59912e-22	B
MPV17	-0.40664	1.59764e-22	B
BAX	-0.41128	4.74404e-23	B
OXLD1	-0.412186	3.734e-23	B
PUS1	-0.420741	3.75819e-24	B
MRPL23	-0.426086	8.65627e-25	B
GPX1	-0.434194	8.87187e-26	B
COMT	-0.436341	4.80339e-26	B
MRPL17	-0.438482	2.59365e-26	B
BID	-0.444959	3.91331e-27	B
NDUFAF8	-0.459889	4.27265e-29	B
TSPO	-0.460899	3.12191e-29	B
ARF5	-0.461867	2.30934e-29	B
NME4	-0.465692	6.94417e-30	B
ROMO1	-0.470543	1.48059e-30	B
GADD45GIP1	-0.471268	1.17248e-30	B
ATP5MC2	-0.47342	5.85097e-31	B
PUSL1	-0.502003	3.51785e-35	B
MRPL55	-0.505855	8.83866e-36	B
NME3	-0.515656	2.42671e-37	B
DGUOK	-0.542662	6.45739e-42	B

## Sheet: Table3
Table3: Cluster infomation
ID	cluster
TCGA-3Z-A93Z	1
TCGA-6D-AA2E	2
TCGA-A3-3306	2
TCGA-A3-3307	2
TCGA-A3-3308	2
TCGA-A3-3311	2
TCGA-A3-3313	2
TCGA-A3-3316	2
TCGA-A3-3317	2
TCGA-A3-3319	1
TCGA-A3-3320	2
TCGA-A3-3322	2
TCGA-A3-3323	2
TCGA-A3-3324	2
TCGA-A3-3325	2
TCGA-A3-3326	2
TCGA-A3-3328	2
TCGA-A3-3329	2
TCGA-A3-3331	2
TCGA-A3-3335	2
TCGA-A3-3343	2
TCGA-A3-3346	1
TCGA-A3-3347	1
TCGA-A3-3349	2
TCGA-A3-3351	2
TCGA-A3-3352	2
TCGA-A3-3357	2
TCGA-A3-3358	2
TCGA-A3-3359	2
TCGA-A3-3362	2
TCGA-A3-3363	2
TCGA-A3-3365	2
TCGA-A3-3367	2
TCGA-A3-3370	2
TCGA-A3-3372	2
TCGA-A3-3373	2
TCGA-A3-3374	1
TCGA-A3-3376	2
TCGA-A3-3378	2
TCGA-A3-3380	2
TCGA-A3-3382	1
TCGA-A3-3383	1
TCGA-A3-3385	2
TCGA-A3-3387	1
TCGA-A3-A6NI	1
TCGA-A3-A6NJ	2
TCGA-A3-A6NL	1
TCGA-A3-A6NN	2
TCGA-A3-A8CQ	2
TCGA-A3-A8OU	2
TCGA-A3-A8OV	2
TCGA-A3-A8OW	2
TCGA-A3-A8OX	2
TCGA-AK-3425	1
TCGA-AK-3426	1
TCGA-AK-3427	1
TCGA-AK-3428	2
TCGA-AK-3429	2
TCGA-AK-3431	1
TCGA-AK-3433	2
TCGA-AK-3434	1
TCGA-AK-3436	1
TCGA-AK-3440	2
TCGA-AK-3443	2
TCGA-AK-3445	1
TCGA-AK-3447	1
TCGA-AK-3450	2
TCGA-AK-3451	1
TCGA-AK-3453	1
TCGA-AK-3454	1
TCGA-AK-3455	2
TCGA-AK-3456	2
TCGA-AK-3458	1
TCGA-AK-3460	2
TCGA-AK-3461	2
TCGA-AK-3465	2
TCGA-AS-3777	2
TCGA-AS-3778	2
TCGA-B0-4688	1
TCGA-B0-4690	1
TCGA-B0-4691	1
TCGA-B0-4693	2
TCGA-B0-4694	1
TCGA-B0-4696	1
TCGA-B0-4697	1
TCGA-B0-4698	1
TCGA-B0-4699	1
TCGA-B0-4700	1
TCGA-B0-4701	2
TCGA-B0-4703	1
TCGA-B0-4706	1
TCGA-B0-4707	1
TCGA-B0-4710	2
TCGA-B0-4712	1
TCGA-B0-4713	1
TCGA-B0-4714	1
TCGA-B0-4718	1
TCGA-B0-4810	1
TCGA-B0-4811	1
TCGA-B0-4813	1
TCGA-B0-4814	2
TCGA-B0-4815	1
TCGA-B0-4816	1
TCGA-B0-4817	1
TCGA-B0-4818	2
TCGA-B0-4819	1
TCGA-B0-4821	1
TCGA-B0-4822	1
TCGA-B0-4823	1
TCGA-B0-4824	2
TCGA-B0-4827	2
TCGA-B0-4828	1
TCGA-B0-4833	1
TCGA-B0-4834	2
TCGA-B0-4836	1
TCGA-B0-4837	1
TCGA-B0-4838	2
TCGA-B0-4839	1
TCGA-B0-4841	1
TCGA-B0-4842	1
TCGA-B0-4843	1
TCGA-B0-4844	1
TCGA-B0-4845	2
TCGA-B0-4846	2
TCGA-B0-4847	1
TCGA-B0-4848	1
TCGA-B0-4849	1
TCGA-B0-4852	2
TCGA-B0-4945	2
TCGA-B0-5075	2
TCGA-B0-5077	2
TCGA-B0-5080	1
TCGA-B0-5081	1
TCGA-B0-5083	1
TCGA-B0-5084	1
TCGA-B0-5085	1
TCGA-B0-5088	1
TCGA-B0-5092	1
TCGA-B0-5094	1
TCGA-B0-5095	1
TCGA-B0-5096	1
TCGA-B0-5097	1
TCGA-B0-5098	1
TCGA-B0-5099	2
TCGA-B0-5100	1
TCGA-B0-5102	2
TCGA-B0-5104	2
TCGA-B0-5106	1
TCGA-B0-5107	1
TCGA-B0-5108	1
TCGA-B0-5109	1
TCGA-B0-5110	2
TCGA-B0-5113	2
TCGA-B0-5115	2
TCGA-B0-5116	1
TCGA-B0-5117	1
TCGA-B0-5119	2
TCGA-B0-5120	1
TCGA-B0-5121	1
TCGA-B0-5399	2
TCGA-B0-5400	1
TCGA-B0-5402	2
TCGA-B0-5690	2
TCGA-B0-5691	2
TCGA-B0-5692	2
TCGA-B0-5693	2
TCGA-B0-5694	1
TCGA-B0-5695	2
TCGA-B0-5696	2
TCGA-B0-5697	1
TCGA-B0-5698	2
TCGA-B0-5699	2
TCGA-B0-5700	2
TCGA-B0-5701	2
TCGA-B0-5702	1
TCGA-B0-5703	2
TCGA-B0-5705	2
TCGA-B0-5706	1
TCGA-B0-5707	1
TCGA-B0-5709	2
TCGA-B0-5710	1
TCGA-B0-5711	2
TCGA-B0-5712	2
TCGA-B0-5713	2
TCGA-B0-5812	2
TCGA-B2-3923	2
TCGA-B2-3924	2
TCGA-B2-4098	1
TCGA-B2-4099	2
TCGA-B2-4101	2
TCGA-B2-4102	2
TCGA-B2-5633	2
TCGA-B2-5635	2
TCGA-B2-5636	1
TCGA-B2-5639	2
TCGA-B2-5641	2
TCGA-B2-A4SR	2
TCGA-B4-5377	2
TCGA-B4-5378	1
TCGA-B4-5832	2
TCGA-B4-5834	2
TCGA-B4-5835	2
TCGA-B4-5836	2
TCGA-B4-5838	2
TCGA-B4-5843	2
TCGA-B4-5844	2
TCGA-B8-4143	1
TCGA-B8-4146	2
TCGA-B8-4148	2
TCGA-B8-4151	2
TCGA-B8-4153	1
TCGA-B8-4154	2
TCGA-B8-4619	2
TCGA-B8-4620	1
TCGA-B8-4621	2
TCGA-B8-4622	2
TCGA-B8-5158	2
TCGA-B8-5159	2
TCGA-B8-5162	1
TCGA-B8-5163	1
TCGA-B8-5164	2
TCGA-B8-5165	2
TCGA-B8-5545	2
TCGA-B8-5546	2
TCGA-B8-5549	2
TCGA-B8-5550	2
TCGA-B8-5551	1
TCGA-B8-5552	2
TCGA-B8-5553	2
TCGA-B8-A54D	1
TCGA-B8-A54E	2
TCGA-B8-A54F	1
TCGA-B8-A54G	1
TCGA-B8-A54H	2
TCGA-B8-A54I	1
TCGA-B8-A54J	2
TCGA-B8-A54K	1
TCGA-B8-A7U6	1
TCGA-B8-A8YJ	1
TCGA-BP-4158	2
TCGA-BP-4159	1
TCGA-BP-4160	2
TCGA-BP-4161	2
TCGA-BP-4162	2
TCGA-BP-4163	2
TCGA-BP-4164	2
TCGA-BP-4165	1
TCGA-BP-4166	2
TCGA-BP-4167	1
TCGA-BP-4169	1
TCGA-BP-4170	2
TCGA-BP-4173	1
TCGA-BP-4174	2
TCGA-BP-4176	1
TCGA-BP-4177	1
TCGA-BP-4325	2
TCGA-BP-4326	1
TCGA-BP-4327	2
TCGA-BP-4329	2
TCGA-BP-4330	2
TCGA-BP-4331	2
TCGA-BP-4332	2
TCGA-BP-4334	1
TCGA-BP-4335	1
TCGA-BP-4337	1
TCGA-BP-4338	1
TCGA-BP-4340	2
TCGA-BP-4341	1
TCGA-BP-4342	1
TCGA-BP-4343	1
TCGA-BP-4344	1
TCGA-BP-4345	1
TCGA-BP-4346	2
TCGA-BP-4347	2
TCGA-BP-4349	2
TCGA-BP-4351	1
TCGA-BP-4352	1
TCGA-BP-4353	1
TCGA-BP-4354	1
TCGA-BP-4355	1
TCGA-BP-4756	2
TCGA-BP-4758	1
TCGA-BP-4759	1
TCGA-BP-4760	1
TCGA-BP-4761	1
TCGA-BP-4762	2
TCGA-BP-4763	2
TCGA-BP-4765	2
TCGA-BP-4766	2
TCGA-BP-4768	1
TCGA-BP-4769	1
TCGA-BP-4770	1
TCGA-BP-4771	1
TCGA-BP-4774	2
TCGA-BP-4775	2
TCGA-BP-4776	1
TCGA-BP-4777	2
TCGA-BP-4781	2
TCGA-BP-4782	2
TCGA-BP-4784	1
TCGA-BP-4787	1
TCGA-BP-4789	2
TCGA-BP-4790	2
TCGA-BP-4795	1
TCGA-BP-4797	2
TCGA-BP-4798	1
TCGA-BP-4799	1
TCGA-BP-4801	2
TCGA-BP-4803	1
TCGA-BP-4804	1
TCGA-BP-4807	2
TCGA-BP-4959	2
TCGA-BP-4960	1
TCGA-BP-4961	2
TCGA-BP-4962	1
TCGA-BP-4963	2
TCGA-BP-4964	2
TCGA-BP-4965	2
TCGA-BP-4967	2
TCGA-BP-4968	1
TCGA-BP-4969	2
TCGA-BP-4970	2
TCGA-BP-4971	1
TCGA-BP-4972	2
TCGA-BP-4973	2
TCGA-BP-4974	2
TCGA-BP-4975	2
TCGA-BP-4976	2
TCGA-BP-4977	2
TCGA-BP-4981	1
TCGA-BP-4982	2
TCGA-BP-4983	1
TCGA-BP-4985	1
TCGA-BP-4986	1
TCGA-BP-4987	2
TCGA-BP-4989	1
TCGA-BP-4991	2
TCGA-BP-4992	1
TCGA-BP-4993	1
TCGA-BP-4994	2
TCGA-BP-4995	2
TCGA-BP-4998	1
TCGA-BP-4999	2
TCGA-BP-5000	1
TCGA-BP-5001	1
TCGA-BP-5004	2
TCGA-BP-5006	2
TCGA-BP-5007	2
TCGA-BP-5008	1
TCGA-BP-5009	1
TCGA-BP-5010	1
TCGA-BP-5168	2
TCGA-BP-5169	1
TCGA-BP-5170	1
TCGA-BP-5173	2
TCGA-BP-5174	2
TCGA-BP-5175	1
TCGA-BP-5176	2
TCGA-BP-5177	2
TCGA-BP-5178	1
TCGA-BP-5180	1
TCGA-BP-5181	2
TCGA-BP-5182	2
TCGA-BP-5183	2
TCGA-BP-5184	2
TCGA-BP-5185	1
TCGA-BP-5186	2
TCGA-BP-5187	2
TCGA-BP-5189	2
TCGA-BP-5190	2
TCGA-BP-5191	1
TCGA-BP-5192	2
TCGA-BP-5194	2
TCGA-BP-5195	1
TCGA-BP-5196	1
TCGA-BP-5198	1
TCGA-BP-5199	1
TCGA-BP-5200	2
TCGA-BP-5201	1
TCGA-BP-5202	2
TCGA-CJ-4634	2
TCGA-CJ-4635	1
TCGA-CJ-4636	1
TCGA-CJ-4637	1
TCGA-CJ-4638	1
TCGA-CJ-4639	2
TCGA-CJ-4640	2
TCGA-CJ-4641	2
TCGA-CJ-4642	1
TCGA-CJ-4643	2
TCGA-CJ-4644	2
TCGA-CJ-4868	1
TCGA-CJ-4869	1
TCGA-CJ-4870	1
TCGA-CJ-4871	2
TCGA-CJ-4872	1
TCGA-CJ-4873	1
TCGA-CJ-4874	2
TCGA-CJ-4875	1
TCGA-CJ-4876	2
TCGA-CJ-4878	2
TCGA-CJ-4881	1
TCGA-CJ-4882	1
TCGA-CJ-4884	2
TCGA-CJ-4885	2
TCGA-CJ-4886	2
TCGA-CJ-4887	1
TCGA-CJ-4888	1
TCGA-CJ-4889	2
TCGA-CJ-4890	1
TCGA-CJ-4891	1
TCGA-CJ-4892	2
TCGA-CJ-4893	2
TCGA-CJ-4894	2
TCGA-CJ-4895	2
TCGA-CJ-4897	2
TCGA-CJ-4899	2
TCGA-CJ-4900	1
TCGA-CJ-4901	1
TCGA-CJ-4902	1
TCGA-CJ-4903	2
TCGA-CJ-4904	2
TCGA-CJ-4905	2
TCGA-CJ-4907	2
TCGA-CJ-4908	2
TCGA-CJ-4912	1
TCGA-CJ-4916	2
TCGA-CJ-4918	1
TCGA-CJ-4920	1
TCGA-CJ-5671	1
TCGA-CJ-5672	1
TCGA-CJ-5675	2
TCGA-CJ-5676	1
TCGA-CJ-5677	1
TCGA-CJ-5678	1
TCGA-CJ-5679	1
TCGA-CJ-5680	2
TCGA-CJ-5681	2
TCGA-CJ-5682	1
TCGA-CJ-5683	2
TCGA-CJ-5684	2
TCGA-CJ-5686	2
TCGA-CJ-5689	1
TCGA-CJ-6027	1
TCGA-CJ-6028	2
TCGA-CJ-6030	1
TCGA-CJ-6031	1
TCGA-CJ-6032	2
TCGA-CJ-6033	1
TCGA-CW-5580	2
TCGA-CW-5581	2
TCGA-CW-5583	2
TCGA-CW-5584	2
TCGA-CW-5585	2
TCGA-CW-5587	2
TCGA-CW-5588	1
TCGA-CW-5589	2
TCGA-CW-5590	2
TCGA-CW-5591	2
TCGA-CW-6087	1
TCGA-CW-6088	2
TCGA-CW-6090	1
TCGA-CW-6093	2
TCGA-CW-6097	1
TCGA-CZ-4853	2
TCGA-CZ-4854	1
TCGA-CZ-4856	2
TCGA-CZ-4857	1
TCGA-CZ-4858	1
TCGA-CZ-4859	2
TCGA-CZ-4860	1
TCGA-CZ-4861	1
TCGA-CZ-4862	2
TCGA-CZ-4863	2
TCGA-CZ-4864	2
TCGA-CZ-4865	2
TCGA-CZ-4866	2
TCGA-CZ-5451	2
TCGA-CZ-5452	2
TCGA-CZ-5453	2
TCGA-CZ-5454	1
TCGA-CZ-5455	2
TCGA-CZ-5456	1
TCGA-CZ-5457	2
TCGA-CZ-5458	2
TCGA-CZ-5459	2
TCGA-CZ-5460	1
TCGA-CZ-5461	2
TCGA-CZ-5462	2
TCGA-CZ-5463	2
TCGA-CZ-5464	1
TCGA-CZ-5465	2
TCGA-CZ-5466	1
TCGA-CZ-5467	2
TCGA-CZ-5468	1
TCGA-CZ-5469	1
TCGA-CZ-5470	2
TCGA-CZ-5982	2
TCGA-CZ-5984	2
TCGA-CZ-5985	2
TCGA-CZ-5986	2
TCGA-CZ-5987	1
TCGA-CZ-5988	2
TCGA-CZ-5989	2
TCGA-DV-5565	1
TCGA-DV-5566	2
TCGA-DV-5567	1
TCGA-DV-5568	1
TCGA-DV-5569	2
TCGA-DV-5573	2
TCGA-DV-5574	1
TCGA-DV-5575	2
TCGA-DV-5576	2
TCGA-DV-A4VX	1
TCGA-DV-A4VZ	1
TCGA-DV-A4W0	2
TCGA-EU-5904	2
TCGA-EU-5905	1
TCGA-EU-5906	2
TCGA-EU-5907	2
TCGA-G6-A5PC	1
TCGA-G6-A8L6	1
TCGA-G6-A8L7	1
TCGA-G6-A8L8	1
TCGA-GK-A6C7	2
TCGA-MM-A563	1
TCGA-MM-A564	1
TCGA-MM-A84U	1
TCGA-MW-A4EC	2
TCGA-T7-A92I	2

## Sheet: Table4
Table4: Immunoinfiltration data
cell_type	B cell_TIMER	T cell CD4+_TIMER	T cell CD8+_TIMER	Neutrophil_TIMER	Macrophage_TIMER	Myeloid dendritic cell_TIMER	B cell naive_CIBERSORT	B cell memory_CIBERSORT	B cell plasma_CIBERSORT	T cell CD8+_CIBERSORT	T cell CD4+ naive_CIBERSORT	T cell CD4+ memory resting_CIBERSORT	T cell CD4+ memory activated_CIBERSORT	T cell follicular helper_CIBERSORT	T cell regulatory (Tregs)_CIBERSORT	T cell gamma delta_CIBERSORT	NK cell resting_CIBERSORT	NK cell activated_CIBERSORT	Monocyte_CIBERSORT	Macrophage M0_CIBERSORT	Macrophage M1_CIBERSORT	Macrophage M2_CIBERSORT	Myeloid dendritic cell resting_CIBERSORT	Myeloid dendritic cell activated_CIBERSORT	Mast cell activated_CIBERSORT	Mast cell resting_CIBERSORT	Eosinophil_CIBERSORT	Neutrophil_CIBERSORT	B cell naive_CIBERSORT-ABS	B cell memory_CIBERSORT-ABS	B cell plasma_CIBERSORT-ABS	T cell CD8+_CIBERSORT-ABS	T cell CD4+ naive_CIBERSORT-ABS	T cell CD4+ memory resting_CIBERSORT-ABS	T cell CD4+ memory activated_CIBERSORT-ABS	T cell follicular helper_CIBERSORT-ABS	T cell regulatory (Tregs)_CIBERSORT-ABS	T cell gamma delta_CIBERSORT-ABS	NK cell resting_CIBERSORT-ABS	NK cell activated_CIBERSORT-ABS	Monocyte_CIBERSORT-ABS	Macrophage M0_CIBERSORT-ABS	Macrophage M1_CIBERSORT-ABS	Macrophage M2_CIBERSORT-ABS	Myeloid dendritic cell resting_CIBERSORT-ABS	Myeloid dendritic cell activated_CIBERSORT-ABS	Mast cell activated_CIBERSORT-ABS	Mast cell resting_CIBERSORT-ABS	Eosinophil_CIBERSORT-ABS
TCGA-3Z-A93Z-01	0.155963	0.0943339	0.140064	0.0613603	0	0.453533	0.00347057	0	0.091913	0.154905	0	0.105748	0	0.0176088	0.0189515	0	0.025299	0.0345479	0.0804093	0	0.105678	0.339249	0.000226566	0	0.0219939	0	0	0	0.00140504	0	0.0372106	0.0627124	0	0.0428116	0	0.00712883	0.00767243	0	0.0102422	0.0139866	0.0325533	0	0.0427833	0.137343	9.17242e-05	0	0.00890414	0	0
TCGA-6D-AA2E-01	0	0.0853872	0	0.0188778	0	0.441523	0.0150323	0	0.103237	0.181651	0	0.103902	0	0.0295117	0.00175089	0.0107483	0	0.0811675	0.0354582	0	0.00888144	0.357007	0.000720239	0	0	0.0709326	0	0	0.00474411	0	0.0325809	0.0573282	0	0.0327909	0	0.00931374	0.000552573	0.0033921	0	0.025616	0.0111904	0	0.00280293	0.112669	0.000227304	0	0	0.0223859	0
TCGA-A3-3306-01	0.0811772	0.0619324	0.127351	0.120946	0.000679749	0.3051	0.0142991	0	0.0743161	0.0428588	0	0.286685	0	0.0169979	0	0.0380263	0	0.0316805	0.120852	0	0.0701641	0.283348	0	0.00119066	0.014783	0	0	0.00479907	0.00545102	0	0.0283303	0.0163384	0	0.109288	0	0.00647984	0	0.0144962	0	0.0120771	0.0460706	0	0.0267476	0.108016	0	0.000453895	0.00563547	0	0
TCGA-A3-3307-01	0.100952	0.112161	0.302304	0.187041	0.171991	0.523802	0	0	0.0473866	0.213494	0	0.122552	0	0.0384708	0.0136102	0	0	0.0353118	0.125848	0	0.0712739	0.316458	0	0	0.00988986	0	0	0.0057042	0	0	0.0312402	0.140748	0	0.080794	0	0.0253623	0.00897267	0	0	0.0232797	0.082967	0	0.0469881	0.208629	0	0	0.00652001	0	0
TCGA-A3-3308-01	0.09513	0.233092	0.0473622	0.115648	0.147236	0.512849	0.0195747	0	0.0394448	0.0790505	0	0.135166	0	0.00661264	0.0169863	0	0.00583986	0.00365809	0.0542796	0.0375188	0.0793438	0.475054	0	0	0.0474709	0	0	0	0.0111698	0	0.0225082	0.0451082	0	0.077129	0	0.00377334	0.00969282	0	0.00333237	0.0020874	0.0309733	0.0214092	0.0452756	0.271078	0	0	0.0270881	0	0
TCGA-A3-3311-01	0.175656	0.130414	0.168257	0.155968	0.165358	0.581373	0.0260829	0	0.105048	0.13591	0	0.112826	0	0.0339234	0.00315468	0.0370768	0	0.022958	0.0705328	0	0.0543438	0.373826	0	0	0.0188995	0	0	0.00541879	0.0175167	0	0.0705476	0.0912738	0	0.0757713	0	0.0227822	0.00211861	0.0248999	0	0.0154181	0.0473682	0	0.036496	0.251053	0	0	0.0126925	0	0
TCGA-A3-3313-01	0	0.0324488	0	0.0137252	0.00216735	0.252633	0.00363667	0	0.0251635	0	0	0.178868	0	0.00322122	0.00902555	0	0.0326088	0.040894	0.131625	0	0.0284549	0.529467	0	0	0	0	0.0170348	0	0.000769233	0	0.00532261	0	0	0.0378345	0	0.000681355	0.00190909	0	0.00689745	0.00864995	0.0278415	0	0.00601882	0.111993	0	0	0	0	0.00360322
TCGA-A3-3316-01	0.00326815	0.117973	0.0764706	0.156124	0.220145	0.380617	0.0145765	0	0.0104181	0.0373601	0	0.0495281	0	0.0314943	0.00565769	0.0132897	0	0.0456811	0.091	0.0863612	0.0273347	0.500158	0	0	0	0.0724401	0	0.0147004	0.00719467	0	0.00514218	0.0184403	0	0.0244462	0	0.015545	0.00279253	0.00655956	0	0.0225474	0.0449159	0.0426263	0.0134919	0.246869	0	0	0	0.0357551	0
TCGA-A3-3317-01	0.126598	0.179836	0.158181	0.156611	0.127597	0.599579	0.000163152	0	0.0594964	0.165027	0	0.0762607	0	0.0300228	0.00455309	0	0	0.0535908	0.0290209	0	0.0948099	0.457089	0	0	0	0.0213076	0	0.00865841	0.00012192	0	0.0444603	0.123321	0	0.056988	0	0.0224353	0.00340242	0	0	0.0400472	0.0216867	0	0.0708493	0.341572	0	0	0	0.0159227	0
TCGA-A3-3319-01	0.158688	0.125325	0.0652077	0.153283	0.00577615	0.526049	0	5.82541e-05	0.016111	0.0724272	0	0.171125	0	0.00762273	0.0318214	0	0.0180228	0.0197438	0.0834454	0	0.0504862	0.449307	0	0	0.069024	0	0	0.0108053	0	2.8596e-05	0.00790866	0.0355534	0	0.0840029	0	0.00374188	0.0156206	0	0.0088471	0.00969191	0.0409621	0	0.0247829	0.220558	0	0	0.0338828	0	0
TCGA-A3-3320-01	0.116345	0.132838	0.137478	0.141346	0.0973285	0.485166	0.0222927	0	0.0321794	0.120113	0	0.180394	0	0.00536203	0.00113673	0	0	0.0434692	0.0376662	0	0.0768526	0.308138	0	0	0	0.143458	0	0.0289381	0.0154308	0	0.0222743	0.0831415	0	0.124867	0	0.00371155	0.000786834	0	0	0.030089	0.0260722	0	0.0531968	0.213291	0	0	0	0.0993003	0
TCGA-A3-3322-01	0.0263973	0.121969	0	0.0761872	0.0778667	0.327433	0.00121852	0	0	0.0596167	0	0.238459	0	0	0.00284943	0	0.0074863	0.0446571	0.110308	0	0.0223984	0.490684	0	0	0.0223226	0	0	0	0.000580483	0	0	0.0284005	0	0.113598	0	0	0.00135743	0	0.00356636	0.0212739	0.0525492	0	0.0106702	0.233754	0	0	0.0106342	0	0
TCGA-A3-3323-01	0.0831528	0.2482	0.116512	0.166405	0.2709	0.52316	0.00924387	0	0.0328613	0.111825	0	0.177312	0	0.0264314	0.00216327	0	0.00220145	0.0159175	0.131179	0	0.0855052	0.376964	0	0	0.0246923	0	0	0.00370333	0.00725423	0	0.0257883	0.0877556	0	0.139148	0	0.0207423	0.00169765	0	0.00172761	0.0124915	0.102944	0	0.0671011	0.295826	0	0	0.0193776	0	0
TCGA-A3-3324-01	0.119085	0.116059	0.232129	0.142652	0.072404	0.532771	0.00258384	0	0.0068365	0.138781	0	0.193823	0	0	0	0.0767263	0	0.0440471	0.0471263	0	0.0600751	0.404386	0.00393698	0.00161569	0.0200627	0	0	0	0.0016313	0	0.00431621	0.0876191	0	0.12237	0	0	0	0.048441	0	0.027809	0.0297531	0	0.0379282	0.255308	0.00248561	0.00102006	0.0126665	0	0
TCGA-A3-3325-01	0.138095	0.148633	0.0444668	0.107352	0.142184	0.45317	0.000904887	0.0095631	0.00516898	0.042728	0	0.302572	0	0	0.0133086	0	0.0138377	0.0104833	0.091772	0	0.0288984	0.394979	0	0	0.0832004	0	0	0.00258375	0.000574707	0.00607367	0.0032829	0.0271372	0	0.192168	0	0	0.00845252	0	0.0087885	0.00665809	0.0582857	0	0.0183538	0.250857	0	0	0.0528418	0	0
TCGA-A3-3326-01	0.135501	0.268132	0.0784752	0.177381	0.0974005	0.746715	0	0	0.0515088	0.0793559	0	0.184198	0	0.0236652	0.0271111	0.00380038	0	0.025152	0.0790555	0	0.0767988	0.326661	0.0536048	0	0.0688135	0	0	0.000274765	0	0	0.0419061	0.0645617	0	0.149858	0	0.0192533	0.0220568	0.00309188	0	0.020463	0.0643173	0	0.0624813	0.265762	0.0436113	0	0.0559847	0	0
TCGA-A3-3328-01	0.0453091	0.027599	0.0937775	0	0	0.181103	0.0890535	0	0.10508	0	0	0.0766379	0	0.0773555	0	0	0.00541993	0.114102	0.246536	0.00207107	0.00200408	0.164263	0	0.0535773	0	0.00454577	0	0.0593538	0.00860057	0	0.0101484	0	0	0.00740151	0	0.00747081	0	0	0.000523444	0.0110197	0.0238098	0.000200019	0.000193549	0.0158641	0	0.00517437	0	0.000439019	0
TCGA-A3-3329-01	0.107019	0.107987	0.142399	0.144538	0.116411	0.40775	0.0140243	0	0.0475753	0.126395	0	0.129839	0	0.0554385	0	0.0366088	0	0.0273947	0.0498502	0	0.167438	0.335738	0	0	0.00632511	0	0	0.00337418	0.00813253	0	0.0275884	0.0732951	0	0.0752923	0	0.0321482	0	0.0212291	0	0.0158859	0.0289077	0	0.0970954	0.194691	0	0	0.00366787	0	0
TCGA-A3-3331-01	0.128876	0.128675	0.199716	0.197152	0.141135	0.600757	0.0307046	0	0.00897134	0.111618	0	0.143087	0	0.0244696	0	0	0	0.0695809	0.0485693	0	0.0709326	0.354539	0	0	0	0.125856	0	0.0116718	0.0242949	0	0.00709854	0.0883171	0	0.113217	0	0.0193615	0	0	0	0.0550556	0.0384303	0	0.0561252	0.280528	0	0	0	0.0995834	0
TCGA-A3-3335-01	0.136664	0.0609544	0.016011	0.0658766	0	0.286742	0.0313996	0	0.0768821	0.0407533	0	0.311216	0.00525546	0.0216467	0.00126952	0	0.0216216	0	0.0145807	0.000118884	0.0270032	0.399793	0	0.0168787	0	0.0108792	0	0.0207024	0.0129307	0	0.0316608	0.0167826	0	0.128162	0.00216425	0.00891432	0.0005228	0	0.00890402	0	0.0060045	4.89578e-05	0.0111202	0.164639	0	0.00695083	0	0.00448018	0
TCGA-A3-3343-01	0.124577	0.117901	0.172322	0.161285	0.128227	0.548545	0	0	0.039627	0.0744008	0	0.23476	0	0.00774202	0	0	0.0463414	0.00586548	0.0897188	0	0.0654851	0.426961	0	0	0.00672628	0	0	0.00237191	0	0	0.0270908	0.0508638	0	0.160493	0	0.0052928	0	0	0.0316811	0.00400991	0.0613359	0	0.0447686	0.29189	0	0	0.00459839	0	0
TCGA-A3-3346-01	0	0.110653	0.0927212	0.20698	0.0471001	0.543803	0.00116423	0	0.0040252	0.103737	0	0.0919461	0.00321708	0.0288305	0.0209208	0	0	0.0372475	0.0712798	0.0677906	0.0676682	0.458558	0	0	0	0.0136359	0	0.0299787	0.000574101	0	0.0019849	0.0511547	0	0.0453403	0.0015864	0.0142168	0.0103164	0	0	0.0183674	0.0351494	0.0334288	0.0333684	0.226123	0	0	0	0.00672413	0
TCGA-A3-3347-01	0.107302	0.337454	0.118321	0.301087	0.423648	0.741262	0.00678945	0	0.017303	0.0757554	0	0.11537	0	0.0277432	0.00607064	0.0173019	0	0.00559199	0	0.194212	0.0556092	0.44925	0.000794235	0	0.0157217	0	0	0.0124879	0.00696956	0	0.0177621	0.077765	0	0.11843	0	0.0284792	0.00623168	0.0177609	0	0.00574034	0	0.199364	0.0570844	0.461167	0.000815304	0	0.0161387	0	0
TCGA-A3-3349-01	0.0242692	0.225167	0.245285	0.157317	0.255839	0.437863	0.0166519	0	0	0.125586	0	0.106619	0.00131338	0	0.00398684	0	0.045258	0.011068	0.0988448	0	0.0145436	0.415317	0	0.000610668	0.160202	0	0	0	0.0106089	0	0	0.0800101	0	0.0679262	0.000836746	0	0.00253999	0	0.0288336	0.00705136	0.0629735	0	0.00926564	0.264596	0	0.000389054	0.102064	0	0
TCGA-A3-3351-01	0.226864	0.273329	0.310917	0.32251	0.265934	0.883398	0	0	0.0443218	0.269685	0	0.114266	0	0.0334477	0.0285136	0	0	0.0599213	0.0950354	0	0.0389425	0.308762	0	0	0.00528056	0	0	0.00182346	0	0	0.0461257	0.280661	0	0.118917	0	0.034809	0.0296741	0	0	0.0623601	0.0989034	0	0.0405275	0.321329	0	0	0.00549548	0	0
TCGA-A3-3352-01	0.098554	0.145985	0.163111	0.119676	0.0485745	0.425887	0	0.000909957	0.00685912	0.0450618	0	0.186596	0	0.0144894	0	0	0.0511281	0.0541883	0.100737	0	0.0702358	0.40212	0.000230731	0	0.0674437	0	0	0	0	0.000515935	0.00388904	0.0255495	0	0.105798	0	0.00821536	0	0	0.0289891	0.0307242	0.057117	0	0.039823	0.227997	0.000130822	0	0.0382399	0	0
TCGA-A3-3357-01	0.227503	0.0416555	0.181111	0.106407	0.120222	0.511193	0.00287021	0	0.0153304	0.222967	0	0.0937936	0	0.0212472	0.0122205	0.0334385	0	0.0237283	0.0217533	0	0.0260641	0.513945	0	0	0	0.00413243	0	0.00850846	0.00135753	0	0.00725087	0.105457	0	0.0443617	0	0.0100493	0.00577996	0.0158154	0	0.0112228	0.0102887	0	0.0123276	0.243082	0	0	0	0.00195452	0
TCGA-A3-3358-01	0.0675277	0.111485	0.219736	0.164736	0.159458	0.515284	0.0085638	0.00506043	0.0353556	0.146901	0	0.152234	0	0	0.00272692	0.0551649	0	0.0383818	0.0319859	0	0.049262	0.460068	0.00100818	0	0.0121185	0.0011696	0	0	0.00671334	0.00396697	0.027716	0.115158	0	0.119339	0	0	0.00213768	0.0432449	0	0.0300883	0.0250744	0	0.0386175	0.360657	0.000790334	0	0.00949996	0.000916877	0
TCGA-A3-3359-01	0.047792	0.223576	0.225054	0.22422	0.182244	0.527574	0.00145466	0	0.101087	0.246583	0	0.0568625	0	0.0524303	0.00420426	0	0	0.0396189	0.0498674	0	0.129661	0.290023	0	0	0.0179247	0	0	0.0102837	0.00125916	0	0.0875014	0.213443	0	0.0492205	0	0.045384	0.00363923	0	0	0.0342943	0.0431655	0	0.112236	0.251045	0	0	0.0155157	0	0
TCGA-A3-3362-01	0.0910072	0.148925	0.0722399	0.0928736	0.0474963	0.401221	0.0437958	0	0.0135618	0.147874	0	0.138142	0	0.0142767	0.0117032	0	0	0.0266849	0.0666138	0	0.06523	0.400288	0	0	0.0525266	0	0	0.0193025	0.0230237	0	0.00712953	0.0777384	0	0.0726218	0	0.00750535	0.00615243	0	0	0.0140284	0.0350192	0	0.0342917	0.210434	0	0	0.0276135	0	0
TCGA-A3-3363-01	0.142101	0.0734267	0.0393421	0.0929951	0.199803	0.456026	0.00310454	0.00842392	0	0.0616837	0	0.153966	0	0	0.00660122	0.01757	0	0.0204226	0	0	0.0040001	0.587534	0	0.000772089	0.120939	0	0	0.014982	0.00109997	0.00298468	0	0.0218552	0	0.0545519	0	0	0.00233888	0.00622524	0	0.00723595	0	0	0.00141728	0.20817	0	0.000273559	0.0428502	0	0
TCGA-A3-3365-01	0.0895398	0.146908	0.368103	0.142242	0.17339	0.481692	0.0315314	0	0.0139352	0.0820995	0	0.211304	0	0.00278961	0	0.0215318	0.0423839	0	0.0250109	0	0.0704879	0.396714	0	0	0.102211	0	0	0	0.0215739	0	0.00953449	0.0561727	0	0.144575	0	0.00190866	0	0.0147321	0.0289992	0	0.0171125	0	0.048228	0.271433	0	0	0.0699332	0	0
TCGA-A3-3367-01	0.0524408	0.142129	0.0449642	0.104478	0.102545	0.389402	0.00978974	0	0.00727595	0.0764214	0	0.213876	0	0.00674012	0	0.00957893	0	0.0173098	0.0877599	0	0.0857478	0.39155	0.0227951	0	0.0701912	0	0	0.000964474	0.00485825	0	0.00361076	0.0379248	0	0.106138	0	0.00334485	0	0.00475364	0	0.00859017	0.0435517	0	0.0425531	0.19431	0.0113123	0	0.0348331	0	0
TCGA-A3-3370-01	0.140182	0.217648	0.328265	0.194153	0.158097	0.68227	0	0	0.122885	0.315971	0	0.0433342	0	0.0269918	0.0134424	0	0	0.0667669	0.026546	0	0.0864547	0.279376	0	0	0.0139132	0	0	0.00431906	0	0	0.100968	0.259617	0	0.0356055	0	0.0221778	0.0110449	0	0	0.0548589	0.0218114	0	0.0710354	0.229548	0	0	0.0114317	0	0
TCGA-A3-3372-01	0.0574306	0.206117	0.224604	0.187951	0.153125	0.463508	0	0	0.0467016	0.165726	0	0.120083	0	0.0189285	0	0	0.00197908	0.0268553	0.113925	0	0.104826	0.351117	0	0	0.0498588	0	0	0	0	0	0.0347349	0.123261	0	0.0893132	0	0.0140783	0	0	0.00147197	0.0199739	0.0847328	0	0.0779653	0.261148	0	0	0.0370831	0	0
TCGA-A3-3373-01	0.143319	0.0804895	0.0868056	0.0926264	0.106512	0.512432	0.0143889	0	0.0427695	0.0549652	0	0.151649	0	0	0	0	0	0.0399837	0.0383803	0	0.0892044	0.44762	0.00955825	0	0.103345	0	0	0.00813474	0.006248	0	0.0185715	0.0238672	0	0.0658497	0	0	0	0	0	0.0173619	0.0166656	0	0.0387346	0.194367	0.00415041	0	0.0448749	0	0
TCGA-A3-3374-01	0.000451351	0.0194675	0.0621735	0.0834388	0.0731625	0.487979	0	0.0123071	0	0.0109586	0	0	0	0.0166028	0.00758845	0.00295083	0.0126533	0	0	0.63216	0.00720463	0.283686	0	0	0	0.0138885	0	0	0	0.00320289	0	0.00285194	0	0	0	0.00432085	0.00197488	0.000767947	0.00329299	0	0	0.164518	0.00187499	0.0738287	0	0	0	0.00361444	0
TCGA-A3-3376-01	0.0373735	0.351341	0.230838	0.236294	0.39015	0.56751	0.0154151	0	0.00936472	0.0424396	0	0.159478	0	0	0	0	0.0348246	0.0200627	0.194527	0	0.0165102	0.437683	0	0	0.0652928	0	0	0.00440189	0.0123819	0	0.007522	0.0340887	0	0.128097	0	0	0	0	0.027972	0.0161149	0.156249	0	0.0132614	0.351559	0	0	0.0524449	0	0
TCGA-A3-3378-01	0.0804944	0.284589	0.168829	0.432899	0.443724	0.689375	0.00614481	0	0.0333918	0.12967	0	0.097384	0	0.0385506	0	0.0092389	0	0	0.0344485	0	0.0948665	0.473163	0.0100185	0	0.00216197	0	0	0.0709615	0.00642085	0	0.0348919	0.135495	0	0.101759	0	0.0402824	0	0.00965394	0	0	0.035996	0	0.0991281	0.494419	0.0104685	0	0.00225909	0	0
TCGA-A3-3380-01	0.0319465	0.139461	0.172449	0.078889	0.101653	0.35827	0.0219356	0	0.0129201	0.0839403	0	0.149448	0	0	0.0111553	0.00553942	0.0709803	0.000373755	0.038023	0.00471352	0.0329461	0.492652	0	0	0.0693966	0	0	0.00597562	0.011945	0	0.00703563	0.0457097	0	0.0813819	0	0	0.00607462	0.00301649	0.0386523	0.000203528	0.0207055	0.00256675	0.0179408	0.268274	0	0	0.0377899	0	0
TCGA-A3-3382-01	0.0517202	0.130534	0.253075	0.141122	0.143039	0.433965	0.000871174	0	0.0760108	0.232487	0	0.137183	0.00453017	0.0187141	0.0189549	0.0193317	0	0	0.0192508	0	0.0510295	0.407953	0	0.00425729	0	0.00942684	0	0	0.000498685	0	0.0435108	0.133082	0	0.0785275	0.0025932	0.0107125	0.0108503	0.011066	0	0	0.0110197	0	0.0292108	0.233524	0	0.002437	0	0.00539619	0
TCGA-A3-3383-01	0.038956	0.153025	0.092061	0.0812517	0.044983	0.428975	0.0221634	0.0043789	0	0.117791	0	0.231861	0	0.0297355	0.0304108	0.0378399	0	0.0630152	0.0833116	0	0.0608509	0.258327	0.0107647	0.0082624	0.041288	0	0	0	0.00906212	0.00179043	0	0.048162	0	0.0948029	0	0.0121582	0.0124343	0.0154719	0	0.0257655	0.0340642	0	0.0248805	0.105624	0.00440143	0.00337831	0.0168817	0	0
TCGA-A3-3385-01	0.0573164	0.0417201	0	0.0108403	0	0.190318	0.0133889	0	0.0123537	0.050817	0	0.0911224	0	0	0.000377511	0	0.0368001	0.00688498	0.0642122	0	0.021998	0.457825	0.123002	0	0.0995926	0	0	0.0216251	0.00289319	0	0.00266951	0.010981	0	0.0196906	0	0	8.15762e-05	0	0.00795212	0.00148777	0.0138756	0	0.00475354	0.0989313	0.0265794	0	0.0215209	0	0
TCGA-A3-3387-01	0.121483	0.17332	0.127272	0.226004	0.354878	0.611427	0	0	0.0244162	0.0535373	0	0.182937	0	0	0.0319264	0	0.0204021	0.00437952	0.0908973	0	0.0288435	0.501307	0.000940166	0	0.0479108	0	0	0.012503	0	0	0.0187009	0.0410052	0	0.140115	0	0	0.0244531	0	0.0156264	0.00335436	0.06962	0	0.0220918	0.383961	0.000720092	0	0.0366958	0	0
TCGA-A3-A6NI-01	0.167698	0.0947514	0.0427755	0.0840084	0.0792789	0.522734	0	0	0.030378	0.0578867	0	0.0746083	0	0.0405325	0.00496071	0	0.0472899	0.0386748	0.103906	0	0.0378767	0.532378	0	0	0.0276691	0	0	0.00383944	0	0	0.0137889	0.0262754	0	0.0338655	0	0.0183982	0.00225172	0	0.0214654	0.0175549	0.0471642	0	0.0171927	0.241652	0	0	0.0125593	0	0
TCGA-A3-A6NJ-01	0.158606	0.196981	0.416395	0.235835	0.00940017	0.705285	0	0	0.118106	0.386603	0	0.00269522	0	0.0461313	0.0223348	0	0	0.0633255	0.0343945	0	0.0800618	0.246149	0	0	0	0	0	0.00019905	0	0	0.0910091	0.297907	0	0.00207687	0	0.0355476	0.0172106	0	0	0.048797	0.0265035	0	0.0616936	0.189676	0	0	0	0	0
TCGA-A3-A6NL-01	0.142029	0.192162	0.18963	0.164948	0.120538	0.597719	0	0	0.0372754	0.12991	0	0.122303	0	0.0181639	0.00179952	0	0.0515942	0.0218408	0.0968379	0	0.0766338	0.382243	0	0	0.0574796	0	0	0.00391793	0	0	0.0284317	0.0990888	0	0.0932865	0	0.0138545	0.00137258	0	0.0393534	0.016659	0.0738629	0	0.0584523	0.291555	0	0	0.0438424	0	0
TCGA-A3-A6NN-01	0.113353	0.124653	0.297728	0.131483	0.168623	0.580079	0.00880661	0	0.002994	0.134406	0	0.147541	0	0.000742262	0.000927555	0	0.109411	0.0235545	0.0536737	0	0.056069	0.426427	0.0044271	0	0.0310203	0	0	0	0.0065752	0	0.00223538	0.100351	0	0.110157	0	0.000554188	0.000692532	0	0.0816885	0.0175863	0.0400738	0	0.0418623	0.318379	0.00330536	0	0.0231604	0	0
TCGA-A3-A8CQ-01	0.116483	0.255245	0.0376573	0.111075	0.0427938	0.53262	0.0140234	0	0.067141	0.106888	0	0.0918568	0	0.0178416	0.0325409	0	0.0206329	0.0305853	0.0878618	0	0.0310665	0.412553	0.00512161	0	0.0818868	0	0	0	0.00804428	0	0.0385142	0.0613146	0	0.0526919	0	0.0102345	0.0186665	0	0.0118357	0.0175447	0.0504003	0	0.0178207	0.236653	0.00293791	0	0.0469728	0	0
TCGA-A3-A8OU-01	0.0909739	0.192952	0.0631606	0.132941	0.0540578	0.430579	0	0.00446389	0.0885988	0.107037	0	0.0857865	0	0.087678	0.0069344	0	0.0406672	0.0138747	0.0936035	0	0.0523152	0.398075	0	0	0.0209662	0	0	0	0	0.00248141	0.0492508	0.0595002	0	0.0476875	0	0.048739	0.00385473	0	0.0226063	0.00771273	0.0520329	0	0.0290813	0.221284	0	0	0.0116548	0	0
TCGA-A3-A8OV-01	0.065854	0.0750114	0.0340532	0.0571668	0	0.354787	0.00201088	0	0.0068932	0.0703605	0	0.141418	0	0.00440442	0.00543835	0	0.0274278	0.0816148	0.280063	0	0.0305223	0.264554	0	0	0.0852937	0	0	0	0.000800638	0	0.00274454	0.0280142	0	0.0563058	0	0.00175363	0.00216529	0	0.0109204	0.0324951	0.111508	0	0.0121525	0.105333	0	0	0.0339599	0	0
TCGA-A3-A8OW-01	0.075622	0.238465	0.190781	0.113242	0.00249503	0.466411	0	0	0.127601	0.286684	0	0.0664933	0	0.0525791	0.0531439	0	0	0.0805935	0.0367604	0	0.0270947	0.232499	0	0	0.031592	0	0	0.00495993	0	0	0.0835807	0.187783	0	0.0435543	0	0.0344403	0.0348102	0	0	0.0527902	0.0240787	0	0.0177475	0.152291	0	0	0.0206933	0	0
TCGA-A3-A8OX-01	0.198726	0.290574	0.110094	0.131964	0.108923	0.624195	0.00580429	0	0.0336398	0.153197	0	0.212026	0	0.0141371	0.0420426	0	0	0.0622256	0.0660579	0	0.0999158	0.245479	0.0095406	0	0.0559339	0	0	0	0.00460636	0	0.0266969	0.121579	0	0.168267	0	0.0112193	0.0333655	0	0	0.0493829	0.0524244	0	0.0792943	0.194815	0.00757154	0	0.0443898	0	0
TCGA-AK-3425-01	0.150384	0.0583659	0.258924	0.141003	0.144495	0.650935	0	0	0.051082	0.235086	0	0.0189144	0	0.0289719	0.012285	0.0381486	0	0.0418698	0	0.0308196	0.072617	0.460056	0	0	0.00483378	0	0	0.00531534	0	0	0.0308784	0.142107	0	0.0114335	0	0.0175132	0.00742615	0.0230604	0	0.0253098	0	0.01863	0.0438961	0.278098	0	0	0.00292196	0	0
TCGA-AK-3426-01	0	0.177576	0.770227	0.266219	0.070558	0.801457	0	0	0.00164529	0.360804	0	0	0	0.0630623	0.0738639	0.10607	0	0.0712881	0.0049556	0.0235539	0.0761806	0.21638	0.00216041	0	3.57935e-05	0	0	0	0	0	0.00132803	0.291231	0	0	0	0.0509022	0.0596209	0.0856171	0	0.0575418	0.00400003	0.0190121	0.0614909	0.174656	0.00174382	0	2.88915e-05	0	0
TCGA-AK-3427-01	0	0	0	0	0	0	0.0614344	0	0.12938	0.00937756	0	0.114106	0	0.0224895	0	0	0	0.074703	0.143291	0	0.0730991	0.312402	0	0.0169847	0	0.042033	0.000699692	0	0.00287395	0	0.00605249	0.00043869	0	0.00533797	0	0.00105208	0	0	0	0.00349466	0.00670327	0	0.00341963	0.0146144	0	0.000794559	0	0.00196634	3.27321e-05
TCGA-AK-3428-01	0.073675	0	0.16496	0.166632	0.00597302	0.430206	0.0229438	0	0.00981056	0.0877002	0	0.0893008	0	0.00471097	0	0.00147647	0	0.0337082	0.362988	0	0.0183669	0.239419	0	0.0771419	0	0.0224778	0	0.0299565	0.00809764	0	0.00346249	0.0309524	0	0.0315173	0	0.00166266	0	0.000521098	0	0.0118968	0.128111	0	0.00648231	0.084499	0	0.027226	0	0.00793319	0
TCGA-AK-3429-01	0.163639	0.00672471	0.614206	0.140178	0	0.637316	0.000381909	0	0.0927436	0.35625	0	0	0.00234331	0.0517037	0.020417	0.165748	0	0.0750424	0.00124959	0	0.0994134	0.115601	0.00783103	0.000623319	0.000229342	0.010422	0	0	0.000229628	0	0.0557634	0.2142	0	0	0.00140895	0.0310876	0.012276	0.0996582	0	0.0451203	0.000751332	0	0.0597737	0.0695067	0.00470851	0.000374779	0.000137895	0.00626637	0
TCGA-AK-3431-01	0.0681624	0.125279	0.29102	0.120306	0.106726	0.497215	0.0442772	0	0.0500317	0.0859811	0	0.269209	0	0	0	0	0.0865089	0	0.0892639	0.0159284	0.027278	0.305638	0	0	0.0185537	0	0	0.00733061	0.0218452	0	0.0246843	0.0424207	0	0.13282	0	0	0	0	0.0426811	0	0.0440404	0.00785865	0.0134582	0.150793	0	0	0.0091539	0	0
TCGA-AK-3433-01	0.0122367	0.0555669	0	0	0	0.116119	0.0104952	0	0.00016681	0.0832371	0	0.241594	0	0.0201973	0.0166392	0	0.0137841	0.0953639	0.0415808	0	0.0358739	0.272361	0	0	0.166534	0	0.00217188	0	0.000827226	0	1.31478e-05	0.00656068	0	0.0190423	0	0.00159194	0.00131149	0	0.00108645	0.00751651	0.00327737	0	0.00282755	0.0214673	0	0	0.0131261	0	0.000171186
TCGA-AK-3434-01	0.0668531	0.0574221	0.366259	0.0870878	0	0.425233	0.00592753	0	0.0395822	0.280489	0	0.0964534	0	0.0605637	0.0150515	0.144037	0	0.0189416	0	0	0.0932749	0.236342	0	0.00107584	0.00793626	0	0	0.000323826	0.00245787	0	0.0164129	0.116306	0	0.0399947	0	0.0251129	0.00624114	0.0597255	0	0.0078542	0	0	0.0386767	0.0980001	0	0.0004461	0.00329079	0	0
TCGA-AK-3436-01	0.0485801	0.0143333	0.108811	0	0	0.191896	0.00402112	0	0.0341422	0.151367	0	0.361688	0	0	0.0505577	0.0191593	0.0187114	0	0	0.0411243	0.0102848	0.296495	0	0	0.0109162	0	0	0.00153302	0.000844022	0	0.00716636	0.0317715	0	0.0759173	0	0	0.0106119	0.00402147	0.00392746	0	0	0.00863186	0.00215875	0.0622334	0	0	0.00229128	0	0
TCGA-AK-3440-01	0	0.0180403	0.00687222	0	0	0.0726168	0.0131433	0	0.114355	0	0	0.106873	0	0.0328524	0	0	0	0.105207	0.0430874	0	0.0290138	0.322096	0	0.0962511	0	0.132523	0.00295628	0.00164135	0.00114741	0	0.00998321	0	0	0.00933	0	0.00286801	0	0	0	0.00918456	0.00376152	0	0.0025329	0.0281189	0	0.0084027	0	0.0115692	0.000258082
TCGA-AK-3443-01	0.0556536	0.056443	0.0116887	0	0	0.0987955	0.288132	0	0.250319	0.0258363	0	0	0	0	0	0	0.0138702	0	0.0649133	0.036673	0	0.2855	0	0.012312	0.0196584	0	0.000919973	0.00186557	0.0095558	0	0.00830175	0.000856854	0	0	0	0	0	0	0.000459999	0	0.00215283	0.00121625	0	0.00946853	0	0.000408322	0.000651964	0	3.05106e-05
TCGA-AK-3445-01	0.0937194	0.177562	0.177807	0.108403	0.0948172	0.557642	0.0119859	0	0.014332	0.131049	0	0.221195	0	0.00330581	0.0758923	0	0	0.0393877	0.00577882	0	0.0931527	0.369204	0.00970163	0	0.016145	0.00433296	0	0.00453729	0.00654194	0	0.00782241	0.0715267	0	0.120729	0	0.00180431	0.0414221	0	0	0.0214979	0.00315409	0	0.0508429	0.201512	0.00529516	0	0.00881196	0.00236493	0
TCGA-AK-3447-01	0	0	0	0	0	0	0.0296469	0	0.103615	0.0864217	0	0.1813	0	0	0	0.06882	0.0634581	0.0596585	0.036715	0	0.0741179	0.23066	0	0	0.04415	0	0	0.0214372	0.000718629	0	0.00251159	0.00209483	0	0.00439463	0	0	0	0.00166817	0.0015382	0.0014461	0.000889957	0	0.00179659	0.0055911	0	0	0.00107018	0	0
TCGA-AK-3450-01	0.0955123	0.0713457	0.135859	0.0995856	0.0518232	0.372911	0.00573886	0	0.131024	0.108804	0	0.250809	0	0.0418909	0.00982079	0.0556637	0	0.00633012	0.117738	0	0.0873123	0.162662	0	0.00622936	0.0159764	0	0	0	0.00209221	0	0.0477672	0.0396668	0	0.0914374	0	0.0152721	0.00358036	0.0202933	0	0.00230777	0.0429236	0	0.0318314	0.0593017	0	0.00227103	0.00582449	0	0
TCGA-AK-3451-01	0.068919	0	0.134715	0.0136049	0	0.324193	0.00589085	0	0.00826565	0.324043	0	0.101726	0	0.00941433	0	0.100058	0	0.0398316	0.0138048	0.014203	0.0263042	0.267607	0.0376889	0	0.0487141	0	0	0.00244863	0.00128133	0	0.00179787	0.070483	0	0.0221265	0	0.00204772	0	0.0217637	0	0.00866382	0.0030027	0.00308931	0.00572146	0.0582075	0.00819776	0	0.0105959	0	0
TCGA-AK-3453-01	0	0	0	0	0	0.134309	0.0247074	0	0.0713394	0.039279	0	0.14731	0	0.00224793	0	0	0	0.0208057	0.0424633	0	0.00068149	0.50606	0	0	0.140419	0.00468764	0	0	0.00257923	0	0.0074472	0.00410038	0	0.0153778	0	0.000234664	0	0	0	0.00217194	0.00443279	0	7.11415e-05	0.0528282	0	0	0.0146585	0.000489348	0
TCGA-AK-3454-01	0.0934995	0.0108215	0.277967	0.178297	0	0.328236	0.032526	0	0.0153125	0.155381	0	0.200885	0.0600434	0	0	0	0.0973562	0.0415997	0.0935103	0	0.0978671	0.174208	0	0.00362357	0	0.0211385	0	0.00654929	0.017189	0	0.00809218	0.0821137	0	0.106161	0.031731	0	0	0	0.0514496	0.0219841	0.0494172	0	0.0517197	0.0920635	0	0.00191494	0	0.011171	0
TCGA-AK-3455-01	0.0463424	0	0.81512	0.160951	0	0.392307	0	0	0.0607393	0.496114	0	0	0	0.0606728	0.0342551	0.155808	0	0.104363	0	0.00120299	0.0607202	0.024355	0	0	0	0.00177041	0	0	0	0	0.0317779	0.259559	0	0	0	0.0317431	0.0179217	0.0815164	0	0.054601	0	0.000629388	0.0317679	0.0127422	0	0	0	0.000926254	0
TCGA-AK-3456-01	0.0636382	0.0787958	0	0.0469789	0.112023	0.386253	0.0278332	0	0.0214247	0.0229006	0	0.0948329	0	6.77579e-05	0	0	0	0.0154732	0.0259374	0.158236	0.0196575	0.586559	0	0	0.013186	0	0	0.0138921	0.00882198	0	0.00679074	0.00725855	0	0.0300581	0	2.14765e-05	0	0	0	0.00490436	0.0082211	0.0501544	0.00623063	0.185915	0	0	0.00417942	0	0
TCGA-AK-3458-01	0.0192242	0	0.141489	0.018923	0	0.207184	0.0212067	0	0.0364615	0.153225	0	0.252359	0	0.00762764	0	0.241228	0	0.0133706	0.00242054	0	0.0556649	0.177916	0	0.00461673	0.031563	0	0	0.00234153	0.0057697	0	0.00992007	0.0416879	0	0.0686592	0	0.00207525	0	0.0656309	0	0.00363774	0.000658555	0	0.0151448	0.0484055	0	0.00125607	0.00858735	0	0
TCGA-AK-3460-01	0.0176554	0.0863185	0.211977	0.0894224	0.0788582	0.324146	0	0	0.0676521	0.204664	0	0.106388	0	0.00488696	0	0	0.0312845	0.0331126	0.0159002	0	0.0386939	0.483366	0	0	0.00962658	0.00154775	0	0.00287717	0	0	0.0311467	0.0942262	0	0.0489806	0	0.00224993	0	0	0.0144032	0.0152449	0.00732039	0	0.0178145	0.222539	0	0	0.00443203	0.000712577	0
TCGA-AK-3461-01	0.0660362	0.190539	0.234218	0.196922	0.0111708	0.482903	0	0	0.0519721	0.12272	0	0.246025	0	0.0289636	0.0142957	0	0.0463234	0.0355665	0.163374	0	0.061407	0.208801	0	0.000870864	0	0.0165454	0	0.0031356	0	0	0.0392034	0.0925699	0	0.185581	0	0.0218478	0.0107835	0	0.0349425	0.0268284	0.123236	0	0.0463204	0.157502	0	0.000656908	0	0.0124804	0
TCGA-AK-3465-01	0.0444069	0.0377871	0	0	0	0.0425968	0.0558929	0	0.087847	0.0381051	0	0.136241	0	0.00816669	0	0	0	0.0591773	0.0450974	0	0.0767071	0.360671	0.00622948	0	0.123812	0	0	0.00205224	0.00826747	0	0.012994	0.00563637	0	0.0201523	0	0.00120799	0	0	0	0.00875329	0.00667065	0	0.0113462	0.0533493	0.000921443	0	0.0183139	0	0
TCGA-AS-3777-01	0	0	0	0	0	0.0356406	0.0489952	0	0	0.0775861	0	0.198315	0	0.0178397	0.0227445	0.0134878	0	0.021677	0.0469423	0.0306728	0.0725543	0.300345	0	0	0.134906	0	0	0.0139347	0.00703507	0	0	0.0111404	0	0.0284754	0	0.00256156	0.00326581	0.00193667	0	0.00311254	0.0067403	0.00440421	0.0104179	0.0431257	0	0	0.0193707	0	0
TCGA-AS-3778-01	0.0589359	0.148975	0.0436846	0.0995874	0.1209	0.390556	0.00469302	0	0.0196402	0.122852	0	0.135048	0	0	0	0	0.0302082	0.0125598	0.0944977	0	0.0739878	0.449803	0	0	0.0547956	0	0	0.0019138	0.00259485	0	0.0108594	0.067927	0	0.0746703	0	0	0	0	0.0167026	0.00694454	0.0522493	0	0.040909	0.248704	0	0	0.0302974	0	0
TCGA-B0-4688-01	0.043274	0.128953	0.214926	0.166165	0.175013	0.816641	0	0.000738001	0.0036041	0.0424708	0	0.18177	0.0262692	0	0.00229894	0	0	0.0669149	0.122534	0	0.00375137	0.48206	0	0.013385	0.0542035	0	0	0	0	0.000295362	0.00144243	0.0169977	0	0.0727478	0.0105134	0	0.000920082	0	0	0.0267807	0.0490406	0	0.00150137	0.19293	0	0.00535695	0.0216933	0	0
TCGA-B0-4690-01	0.111928	0.0605548	0.37985	0.32985	0.260351	0.958357	0.00646988	0	0.0268907	0.17709	0	0.110346	0.0143441	0.0448227	0.0161682	0	0	0.0745586	0.0663473	0	0.0792978	0.312195	0	0	0	0.0400568	0	0.0314136	0.00593232	0	0.0246564	0.162376	0	0.101178	0.0131523	0.0410985	0.0148248	0	0	0.0683637	0.0608347	0	0.0727092	0.286255	0	0	0	0.0367286	0
TCGA-B0-4691-01	0.12111	0.0399227	0.296565	0.0855259	0	0.355054	0	0.00691564	0.103509	0.28468	0	0.0194412	0	0.09883	0.0209733	0.0425533	0	0.138943	0.01629	0	0.0726453	0.151679	0	0	0	0.0435412	0	0	0	0.00317486	0.0475191	0.130692	0	0.00892511	0	0.0453712	0.00962848	0.0195355	0	0.0637863	0.00747849	0	0.0333503	0.0696331	0	0	0	0.019989	0
TCGA-B0-4693-01	0.0860104	0.12834	0.33374	0.182715	0.0477365	0.519965	0.0161663	0	0.119812	0.261712	0	0.0996224	0	0.0197186	0.00741789	0	0	0.0560725	0.0863201	0	0.0615377	0.24565	0	0	0	0.0196676	0	0.00630312	0.0118775	0	0.0880271	0.192282	0	0.0731935	0	0.0144874	0.00544998	0	0	0.041197	0.0634201	0	0.0452122	0.180481	0	0	0	0.0144499	0
TCGA-B0-4694-01	0.0965629	0.112214	0.404757	0.205807	0.209084	0.729562	0.00197092	0	0.0215719	0.265771	0	0	0	0.0393658	0.0251176	0.0982196	0	0.0288442	0.00195798	0.0621307	0.0685709	0.382308	0.00125435	0	0.00165396	0.000489845	0	0.000773593	0.00163205	0	0.0178629	0.220075	0	0	0	0.0325973	0.0207989	0.081332	0	0.0238848	0.00162133	0.0514481	0.056781	0.316575	0.00103868	0	0.00136958	0.000405623	0
TCGA-B0-4696-01	0.175546	0.121052	0.0968958	0.0433971	0.0536332	0.539149	0.00234303	0	0.00214836	0	0	0.264131	0	0.0161752	0.0211064	0	0.0177633	0.0028189	0.0338031	0.395231	0.000236416	0.227916	0	0	0.0163274	0	0	0	0.000353959	0	0.000324551	0	0	0.039902	0	0.00244357	0.00318851	0	0.00268348	0.000425848	0.0051066	0.0597071	3.57151e-05	0.034431	0	0	0.00246657	0	0
TCGA-B0-4697-01	0.375636	0.424615	0.299075	0.180766	0	0.549816	0.00491671	0.0498036	0.121119	0.295847	0	0.129549	0	0.0616996	0.0567184	0	0	0.0729717	0.0154805	0.000195429	0.0957896	0.0853977	0	0	0.0105115	0	0	0	0.00401416	0.0406613	0.0988858	0.241539	0	0.105768	0	0.0503735	0.0463067	0	0	0.0595765	0.0126388	0.000159555	0.0782058	0.0697214	0	0	0.00858192	0	0
TCGA-B0-4698-01	0.0830623	0.0404461	0.700887	0.303487	0	0.933357	0	5.63779e-05	0.00676054	0.387565	0	0	0.0737946	0.0573832	0	0.0597102	0	0.0967737	0	0	0.0590961	0.194646	0	0	0	0.0459833	0	0.0182309	0	3.85191e-05	0.00461901	0.264796	0	0	0.0504187	0.0392059	0	0.0407958	0	0.0661187	0	0	0.0403763	0.132988	0	0	0	0.0314172	0
TCGA-B0-4699-01	0	0.201931	0.578743	0.218019	0	0.974049	0	0.00139593	0.0554216	0.376911	0	0	0	0.0488788	0.0265637	0.0117033	0	0.0958344	0.00269067	0.00963194	0.0537047	0.292045	0	0	0	0.00809901	0.0171201	0	0	0.00117135	0.0465051	0.316271	0	0	0	0.0410149	0.02229	0.00982044	0	0.080416	0.00225778	0.0080823	0.0450644	0.245059	0	0	0	0.00679599	0.0143658
TCGA-B0-4700-01	0.180384	0.138191	0.608948	0.231186	0	0.805812	0.00680034	0	0.0240561	0.273569	0	0.0369526	0	0.0828509	0.023398	0.0721171	0	0.0829372	0	0.0825719	0.116898	0.189513	0	0	0	0.00833575	0	0	0.00562977	0	0.0199152	0.226479	0	0.0305919	0	0.0685896	0.0193704	0.0597034	0	0.068661	0	0.0683585	0.0967757	0.156892	0	0	0	0.0069009	0
TCGA-B0-4701-01	0.119846	0.238752	0.100528	0.133024	0	0.517155	0	0.0108197	0.060241	0.151785	0	0.292246	0	0.0430045	0.0150653	0	0	0.0358564	0.0312136	0.00797266	0.0731174	0.241278	0	0	0.0374	0	0	0	0	0.00761514	0.0423989	0.10683	0	0.205689	0	0.0302674	0.0106033	0	0	0.0252365	0.0219688	0.00561132	0.0514615	0.169816	0	0	0.0263229	0	0
TCGA-B0-4703-01	0.0502284	0.294471	0.295875	0.196207	0.103481	0.751834	0.0116825	0	0.0517042	0.211365	0	0.122542	0	0.081095	0.00954081	0	0	0.0441854	0.0686635	0	0.106756	0.280346	0	0	0.0121186	0	0	0	0.00852339	0	0.0377225	0.154208	0	0.089405	0	0.0591656	0.00696082	0	0	0.032237	0.0500958	0	0.0778878	0.204536	0	0	0.00884154	0	0
TCGA-B0-4706-01	0.0142369	0.0455097	0.272975	0.0552126	0	0.214873	0.0109174	0	0.0697079	0.438942	0	0.00266334	0	0.0307055	0.0106595	0.0350321	0.0389558	0.107066	0.0640531	0	0.0877704	0.0938303	0	0	0.00969674	0	0	0	0.00468552	0	0.0299172	0.188385	0	0.00114305	0	0.0131782	0.00457483	0.0150351	0.016719	0.0459505	0.0274903	0	0.0376693	0.04027	0	0	0.00416164	0	0
TCGA-B0-4707-01	0.00888395	0.164146	0	0	0	0.170264	0	0	0.044751	0.497458	0	0	0.00228198	0.0988612	0.068543	0	0	0.113894	0.025603	0	0.0573374	0.0714787	0.000408086	0	0	0.0193843	0	0	0	0	0.0112805	0.125396	0	0	0.000575224	0.0249202	0.0172778	0	0	0.0287095	0.00645382	0	0.0144532	0.0180179	0.000102867	0	0	0.00488625	0
TCGA-B0-4710-01	0.0657922	0.151215	0.170482	0.116733	0	0.429097	0.0221197	0	0.0619236	0.225776	0	0.158541	0	0.0213959	0	0	0.0586622	0.010399	0.114435	0	0.0294072	0.243707	0	0	0.0257313	0.0252048	0	0.00269659	0.0176087	0	0.0492952	0.179733	0	0.126209	0	0.0170325	0	0	0.0466989	0.00827831	0.0910975	0	0.02341	0.194007	0	0	0.0204838	0.0200647	0
TCGA-B0-4712-01	0.0982078	0.106614	0.205372	0.135824	0	0.576829	0	0.00561988	0.0315604	0.128061	0	0.160872	0	0.0256772	0.0410667	0.0270702	0	0.0872696	0.0334342	0	0.119225	0.328019	0.00287134	0	0	0.00902513	0	0.000227698	0	0.00265357	0.0149021	0.0604674	0	0.0759601	0	0.0121242	0.0193907	0.0127819	0	0.0412066	0.0157868	0	0.0562953	0.154883	0.00135578	0	0	0.00426145	0
TCGA-B0-4713-01	0.0708382	0.0427846	0.122006	0.0342034	0	0.184757	0.00581135	0	0.034595	0.29759	0	0.161087	0	0.0387983	0.0357766	0.00783631	0	0.10413	0.0256516	0	0.0760463	0.207582	0	0	0.00509597	0	0	0	0.00182243	0	0.010849	0.0933239	0	0.0505166	0	0.0121671	0.0112195	0.00245746	0	0.032655	0.00804431	0	0.0238481	0.0650975	0	0	0.00159809	0	0
TCGA-B0-4714-01	0.0559515	0.0609164	0.569465	0.160368	0	0.549334	0	0	0.0113384	0.39818	0	0	0	0.0280783	0.051676	0.0805921	0	0.125011	0.0152573	0	0.0695418	0.213617	0	0	0.0034245	0.00328312	0	0	0	0	0.0073186	0.257013	0	0	0	0.0181236	0.0333552	0.0520196	0	0.0806908	0.00984809	0	0.044887	0.137883	0	0	0.0022104	0.00211915	0
TCGA-B0-4718-01	0.0375849	0.113635	0.0914491	0.0630452	0	0.277884	0.00206515	0	0.0797543	0.218244	0	0.112632	0	0.0786426	0.0248552	0	0	0.045956	2.69234e-05	0	0.0746191	0.310354	0	0	0.0487782	0	0	0.00407265	0.000851505	0	0.0328844	0.0899865	0	0.0464404	0	0.032426	0.0102483	0	0	0.0189486	1.11011e-05	0	0.030767	0.127966	0	0	0.0201123	0	0
TCGA-B0-4810-01	0.0716495	0.191351	0.4666	0.186679	0.0189112	0.650369	0.000913578	0	0.0371205	0.299281	0	0.0400905	0	0.0678286	0.0161176	0.0849041	0	0.12144	0.0188883	0	0.0567545	0.248178	0	0	0	0.00848319	0	0	0.000691364	0	0.0280915	0.226485	0	0.0303391	0	0.0513303	0.0121972	0.0642525	0	0.0919018	0.014294	0	0.0429498	0.187812	0	0	0	0.00641978	0
TCGA-B0-4811-01	0	0.0624098	0	0	0	0.0757299	0	0.00314902	0.070625	0.13995	0	0.262365	0	0.0239501	0.0175343	0	0	0.100294	0.033967	0	0.105103	0.207734	0	0	0.0353281	0	0	0	0	0.000923407	0.0207098	0.0410385	0	0.0769349	0	0.00702303	0.00514169	0	0	0.0294099	0.00996035	0	0.0308201	0.060915	0	0	0.0103595	0	0
TCGA-B0-4813-01	0.0571968	0.127505	0	0.0233433	0	0.307124	0.00636367	0	0.0264432	0.0380874	0	0.116037	0	0.0257899	0.0388973	0.0250254	0	0	0.0625768	0.157372	0.00493517	0.424686	0	0.000941866	0	0.0728452	0	0	0.00183412	0	0.00762136	0.0109774	0	0.0334437	0	0.00743306	0.0112108	0.00721273	0	0	0.0180357	0.0453572	0.0014224	0.122401	0	0.000271461	0	0.0209952	0
TCGA-B0-4814-01	0.0725838	0.113607	0.0399097	0.0463239	0	0.287619	0.00486923	0.0168567	0.087032	0.126857	0	0.166466	0	0.0214082	0.00254703	0.00957037	0	0.0454293	0.025661	0	0.0448622	0.400478	0	0	0.0438433	0	0	0.0041202	0.00220934	0.00764847	0.0394895	0.0575596	0	0.0755313	0	0.00971366	0.00115568	0.00434242	0	0.0206129	0.0116433	0	0.0203556	0.181711	0	0	0.0198933	0	0
TCGA-B0-4815-01	0.325976	0.196596	0.467281	0.294032	0.0198384	0.836532	0	0	0.127902	0.317093	0	0	0	0.0781857	0.0221264	0.0649184	0	0.0680605	0	0	0.110187	0.19941	0.00654862	0	0.00190648	0	0	0.00366225	0	0	0.143958	0.356899	0	0	0	0.0880008	0.024904	0.0730679	0	0.0766045	0	0	0.12402	0.224443	0.00737071	0	0.00214581	0	0
TCGA-B0-4816-01	0.0940422	0.169434	0.168615	0.252737	0.264638	0.589792	0.0214323	0	0	0.0942883	0	0.193352	0	0.00377025	0.00439426	0	0.0509936	0.00487814	0.228678	0	0.0310029	0.355284	0	0.00201778	0.00617315	0	0	0.00373502	0.0124347	0	0	0.0547046	0	0.11218	0	0.00218744	0.00254948	0	0.0295858	0.00283022	0.132676	0	0.0179874	0.206131	0	0.00117069	0.00358157	0	0
TCGA-B0-4817-01	0	0	0	0.42234	0	0.0237171	0	0.0246545	0.0477897	0.0485308	0	0.133256	0	0.0472859	0.00220316	0.0305706	0	0.0751186	0	0.00631497	0.0435352	0.141627	0	0	0.00419339	0	0	0.39492	0	0.0105234	0.0203984	0.0207147	0	0.0568787	0	0.0201833	0.000940387	0.0130486	0	0.0320633	0	0.00269546	0.0185824	0.0604513	0	0	0.00178989	0	0
TCGA-B0-4818-01	0.103317	0.164073	0.216092	0.141306	0	0.407598	0	0.00731095	0.199782	0.167064	0	0.127234	0	0.082203	0	0.0445444	0	0.0605417	0.0674544	0	0.0493486	0.175999	0	0	0.00235248	0.0101329	0	0.00603288	0	0.00491243	0.134239	0.112255	0	0.0854921	0	0.0552344	0	0.0299306	0	0.0406796	0.0453244	0	0.0331587	0.118258	0	0	0.00158069	0.00680857	0
TCGA-B0-4819-01	0.0525619	0.283352	0.596141	0.246433	0	0.608067	0	0.00939662	0.054256	0.344064	0	0.0717083	0	0.104712	0.0276944	0.0407216	0	0.120686	0.0162534	0.00653733	0.040407	0.151404	0	0	0	0.0121583	0	0	0	0.0087501	0.050523	0.320391	0	0.0667746	0	0.0975079	0.0257889	0.0379198	0	0.112383	0.0151351	0.00608754	0.0376269	0.140987	0	0	0	0.0113217	0
TCGA-B0-4821-01	0	0.0650669	0.183293	0.0346893	0	0.263769	0	0	0.0468553	0.285114	0	0.049005	0	0.0782557	0.0110049	0	0.000821396	0.147032	0	0.261356	0.0376568	0.0828987	0	0	0	0	0	0	0	0	0.016268	0.0989904	0	0.0170143	0	0.02717	0.00382086	0	0.000285185	0.0510489	0	0.0907417	0.0130743	0.0287821	0	0	0	0	0
TCGA-B0-4822-01	0.00227735	0.212495	0.0552728	0.0564952	0.0456383	0.336777	0	0.00207238	0.03353	0.216923	0	0.132068	0	0.0173795	0.0494255	0	0	0.0773236	0.00547222	0	0.0297573	0.400678	0	0	0.0353704	0	0	0	0	0.000909916	0.014722	0.0952439	0	0.0579869	0	0.0076308	0.0217012	0	0	0.0339504	0.00240268	0	0.0130655	0.175925	0	0	0.01553	0	0
TCGA-B0-4823-01	0.0579071	0.10716	0.267108	0.135137	0.139074	0.493827	0.00770553	0	0.043281	0.266699	0	0.070696	0	0.0154383	0.0063826	0	0	0.0466045	0.0074008	0	0.0493313	0.479833	0	0	0.00662802	0	0	0	0.00418041	0	0.0234809	0.14469	0	0.0383541	0	0.00837559	0.0034627	0	0	0.0252839	0.00401509	0	0.0267633	0.26032	0	0	0.00359584	0	0
TCGA-B0-4824-01	0.132293	0.162321	0.38412	0.186183	0.0153736	0.660308	0	0	0.0608474	0.322696	0	0.00528204	0	0.0376575	0.0133841	0.017626	0	0.112423	0.0365383	0	0.0513958	0.314817	0	0	0	0.0236253	0	0.00370679	0	0	0.0457042	0.242386	0	0.00396749	0	0.0282856	0.0100532	0.0132394	0	0.0844445	0.027445	0	0.0386048	0.236468	0	0	0	0.0177456	0
TCGA-B0-4827-01	0.161473	0.158791	0.165445	0.171032	0.0811429	0.565564	0	0	0.0738488	0.221684	0	0.0888598	0	0.0285068	0.00448017	0.00877617	0	0.037367	0.0460819	0	0.0561391	0.428447	0	0	0	0.0015946	0	0.00421425	0	0	0.0486219	0.145957	0	0.0585052	0	0.0187689	0.00294974	0.00577821	0	0.0246024	0.0303402	0	0.0369619	0.282089	0	0	0	0.00104988	0
TCGA-B0-4828-01	0.0400289	0.106239	0.0642689	0.0401935	0	0.193201	0.0156478	0	0.0583221	0.181795	0	0.217611	0	0.0592893	0.0184002	0.0314389	0.0290211	0.0299467	0.115544	0	0.0515922	0.181929	0	0.000410066	0.00905253	0	0	0	0.00661441	0	0.024653	0.0768455	0	0.0919853	0	0.0250619	0.00777783	0.0132894	0.0122673	0.0126586	0.0488408	0	0.0218083	0.0769025	0	0.000173337	0.00382655	0	0
TCGA-B0-4833-01	0.0215928	0.12504	0.285961	0.104022	0	0.34916	0	0	0.120815	0.313519	0	0.0514593	0	0.0936102	0.0251201	0	0	0.0752378	0.0326722	0	0.0574501	0.204536	0	0	0.0192096	0.00637094	0	0	0	0	0.0630309	0.163567	0	0.0268471	0	0.0488378	0.0131055	0	0	0.0392527	0.0170456	0	0.0299725	0.106709	0	0	0.0100219	0.00332381	0
TCGA-B0-4834-01	0.00573079	0.0407771	0	0	0	0.0403052	0.0123968	0	0.0101889	0.161541	0	0.282656	0	0.0196861	0.0275899	0	0.00359894	0.0206027	0.0806937	0	0.00553433	0.176828	0	0	0.189094	0	0.00958889	0	0.000847925	0	0.000696911	0.0110492	0	0.0193334	0	0.00134651	0.00188711	0	0.000246163	0.0014092	0.00551935	0	0.000378541	0.0120949	0	0	0.0129338	0	0.000655869
TCGA-B0-4836-01	0.167061	0.186527	0.305878	0.133548	0.0236263	0.591213	0.0151702	0	0.0469131	0.247626	0	0.13863	0	0.0400247	0.0544832	0.00403488	0	0.0295269	0.0121137	0.0294627	0.111795	0.24358	0.00378927	0	0.02285	0	0	0	0.011776	0	0.0364166	0.192221	0	0.107612	0	0.0310694	0.0422928	0.00313209	0	0.0229204	0.0094033	0.0228706	0.0867816	0.18908	0.00294144	0	0.0177374	0	0
TCGA-B0-4837-01	0.0688622	0.177697	0	0.00594399	0	0.430963	0.0253137	0	0.00168333	0.0674434	0	0.126321	0	0.0028573	0.0427294	0	0	0.0430198	0.0325508	0.318038	0.0216687	0.28223	0	0	0.0361441	0	0	0	0.0102622	0	0.000682424	0.0273417	0	0.0512109	0	0.00115835	0.0173226	0	0	0.0174403	0.0131961	0.128933	0.00878455	0.114416	0	0	0.0146529	0	0
TCGA-B0-4838-01	0.119471	0.109921	0.72701	0.250583	0	0.714059	0	0	0.0644041	0.556244	0	0	0	0.0503778	0.0276777	0	0	0.0648132	0.0262587	0	0.0391319	0.152606	0	0	0	0.0174203	0	0.00106626	0	0	0.0440211	0.3802	0	0	0	0.0344339	0.0189181	0	0	0.0443007	0.0179482	0	0.0267472	0.104309	0	0	0	0.011907	0
TCGA-B0-4839-01	0.0162263	0.0745882	0.13044	0.041114	0.00317038	0.37689	0	0.00132124	0.0554187	0.107543	0	0.146488	0	0.0088354	0.000292302	0	0.0445509	0.061318	0.0964116	0	0.0535524	0.37621	0	0	0.0465306	0	0	0.00152852	0	0.000365381	0.0153257	0.0297402	0	0.0405102	0	0.00244337	8.0834e-05	0	0.0123202	0.0169571	0.026662	0	0.0148095	0.104038	0	0	0.0128677	0	0
TCGA-B0-4841-01	0	0.0187643	0.0980671	0	0	0.10654	0.00348844	0	0	0.273477	0	0.0977879	0	0.0102196	0.016496	0	0.025121	0.0858694	0.0681462	0	0.054946	0.310115	0	0.0168938	0.0374395	0	0	0	0.000612282	0	0	0.0479999	0	0.0171635	0	0.00179371	0.00289534	0	0.00440918	0.0150716	0.0119608	0	0.00964397	0.0544306	0	0.00296516	0.00657127	0	0
TCGA-B0-4842-01	0.144625	0.218526	0.0344051	0.109306	0	0.519209	0	0.00133252	0.0134906	0.203942	0	0.131893	0	0.0356649	0.103038	0.013662	0	0.0597533	0.0356565	0.05163	0.0451101	0.263042	0	0	0.0284367	0	0	0.013349	0	0.000589925	0.00597248	0.0902879	0	0.0583908	0	0.0157894	0.0456165	0.00604838	0	0.0264537	0.0157857	0.0228573	0.0199709	0.116453	0	0	0.0125893	0	0
TCGA-B0-4843-01	0.036284	0.153272	0	0.0610839	0	0.268109	0.0149931	0	0.00786232	0.0579258	0	0.196876	0	0.0383367	0.0836287	0	0	0.0719118	0.0851354	0.13811	0.0196093	0.244563	0	0.00817554	0	0.0328726	0	0	0.00659502	0	0.0034584	0.0254799	0	0.0866001	0	0.0168632	0.0367858	0	0	0.0316319	0.0374486	0.0607504	0.00862555	0.107576	0	0.00359618	0	0.0144597	0
TCGA-B0-4844-01	0.111223	0.134836	0	0.0613229	0	0.273927	0.0124888	0	0.0689836	0.236696	0	0.142089	0	0.0432562	0.0527593	0.00513176	0	0.0407323	0.0373037	0.00217318	0.0816035	0.264887	0	0	0.00920667	0	0	0.00268841	0.00511892	0	0.0282751	0.0970175	0	0.0582399	0	0.0177299	0.0216251	0.00210342	0	0.0166955	0.0152901	0.000890748	0.0334478	0.108573	0	0	0.00377365	0	0
TCGA-B0-4845-01	0.0177545	0.199144	0.0153962	0.0616675	0	0.281431	0.0441647	0	0	0.0343735	0	0.362071	0	0.0225872	0.0028462	0	0.0279161	0.00820148	0.0946303	0	0.057523	0.298606	0	0	0.0398916	0	0	0.00718913	0.0176927	0	0	0.0137702	0	0.145048	0	0.00904858	0.00114021	0	0.0111834	0.00328557	0.0379095	0	0.0230441	0.119623	0	0	0.0159808	0	0
TCGA-B0-4846-01	0.206734	0.200452	0.17628	0.261048	0.00457136	0.716001	0.0455418	0	0.0981946	0.17504	0	0.160318	0	0.0726402	0	0.0253794	0	0.0470241	0.0338995	0	0.0916529	0.234184	0	0	0	0.0115267	0	0.00459862	0.0398536	0	0.0859301	0.153177	0	0.140294	0	0.0635675	0	0.0222095	0	0.0411508	0.0296655	0	0.0802055	0.204934	0	0	0	0.010087	0
TCGA-B0-4847-01	0.0570947	0.207118	0.246981	0.127028	0	0.393486	0.00150893	0	0.0254236	0.359152	0	0.0668037	0	0.0636067	0.050429	0.0765359	0	0.0926091	0.0522321	0	0.0774653	0.117454	0.00963128	0	0	0.00714863	0	0	0.000897978	0	0.0151299	0.213735	0	0.0397556	0	0.037853	0.0300108	0.0455473	0	0.0551126	0.0310838	0	0.0461004	0.0698978	0.00573168	0	0	0.00425422	0
TCGA-B0-4848-01	0.135367	0.166671	0.203256	0.156413	0.178439	0.678241	0.00227381	0	0.0373555	0.213564	0	0.0830647	0	0.0197527	0.0103482	0.00950517	0	0.024191	0.0579675	0	0.0627634	0.46127	0	0	0.0122661	0	0	0.00567769	0.00167475	0	0.0275138	0.157299	0	0.0611805	0	0.0145487	0.00762186	0.00700094	0	0.0178176	0.0426954	0	0.0462278	0.339744	0	0	0.00903448	0	0
TCGA-B0-4849-01	0.0417015	0.206	0.0750454	0.154165	0.0484948	0.419989	0	0	0.0243457	0.119716	0	0.141836	0	0.0485422	0.0154333	0	0.0335718	0.00539822	0.110567	0	0.0734874	0.374306	0	0	0.0527965	0	0	0	0	0	0.0136169	0.0669591	0	0.0793309	0	0.0271504	0.00863206	0	0.0187772	0.00301931	0.061842	0	0.0411027	0.209355	0	0	0.0295299	0	0
TCGA-B0-4852-01	0.0603357	0.080296	0.187962	0.0989687	0	0.367983	0.0213807	0	0.0883864	0.109099	0	0.146119	0	0.0408119	0	0.0567176	0	0.0354769	0.0665214	0	0.105215	0.296243	0	0	0.0127294	0.0164488	0	0.00485114	0.0113055	0	0.0467361	0.0576884	0	0.0772636	0	0.0215801	0	0.0299906	0	0.0187591	0.0351745	0	0.0556345	0.156644	0	0	0.00673092	0.00869763	0
TCGA-B0-4945-01	0.118681	0.176196	0.175883	0.127235	0.0254072	0.472764	0.0154358	0	0.0952452	0.121109	0	0.0671668	0	0.0548207	0.00514183	0.0252254	0	0.0395362	0.0210038	0	0.111169	0.43241	0	0	0.0117358	0	0	0	0.00714848	0	0.0441091	0.0560871	0	0.0311057	0	0.0253881	0.00238124	0.0116821	0	0.0183096	0.00972711	0	0.0514838	0.200254	0	0	0.005435	0	0
TCGA-B0-5075-01	0.104435	0.065407	0.132717	0.179373	0.181257	0.562345	0.00898494	0	0.00864751	0.128553	0	0.00611013	0	0.0185188	0.0187164	0.0207943	0	0.0603564	0.0109815	0.0202305	0.0105729	0.598254	0.00303647	0	0	0.0800555	0	0.00618716	0.00442307	0	0.00425696	0.0632835	0	0.00300787	0	0.00911633	0.00921364	0.0102365	0	0.029712	0.00540593	0.00995899	0.0052048	0.294506	0.00149478	0	0	0.0394094	0
TCGA-B0-5077-01	0.0963811	0.0882738	0.147243	0.0733142	0	0.396276	0.00613501	0	0.0217798	0.192505	0	0.0934877	0	0.0394998	0	0	0	0.0793722	0	0.0628564	0.0369611	0.464922	0	0	0	0.00248114	0	0	0.00288925	0	0.0102571	0.0906593	0	0.0440276	0	0.0186023	0	0	0	0.03738	0	0.0296019	0.0174066	0.218953	0	0	0	0.00116848	0
TCGA-B0-5080-01	0.202255	0.314543	0.239346	0.140655	0.0998117	0.582945	0.0528673	0	0.128258	0.257126	0	0.148192	0	0	0.0407838	0	0	0.0612794	0.0168972	0	0.0267307	0.230298	0	0	0.0364368	0	0	0.00113068	0.0407695	0	0.0989085	0.198287	0	0.114281	0	0	0.0314512	0	0	0.0472567	0.0130306	0	0.0206139	0.177598	0	0	0.0280989	0	0
TCGA-B0-5081-01	0.245983	0.336599	0.320005	0.189715	0.000380323	0.766588	0	0.00843348	0.0720915	0.172858	0	0.221628	0	0.0824158	0.0387504	0.0462518	0	0.0562628	0.0327746	0	0.0806559	0.181856	0	0	0.00162691	0.00439553	0	0	0	0.00742651	0.0634836	0.152218	0	0.195165	0	0.0725752	0.0341236	0.0407293	0	0.0495449	0.0288613	0	0.0710254	0.160142	0	0	0.00143266	0.00387069	0
TCGA-B0-5083-01	0	0.0892445	0.0302173	0.0352257	0.0816313	0.385863	0.000246195	0.00156918	0.0126994	0.106051	0	0.17498	0	0.00135132	0	0	0	0.0465429	0.0110925	0.0524635	0.0444806	0.510033	0.00787607	0	0.0306152	0	0	0	8.97443e-05	0.000572007	0.00462926	0.0386581	0	0.0637845	0	0.000492591	0	0	0	0.0169661	0.0040435	0.0191243	0.0162143	0.18592	0.00287103	0	0.01116	0	0
TCGA-B0-5084-01	0.0175303	0.140007	0	0.0480347	0	0.33254	0.0428203	0	0.0459828	0.158947	0	0	0	0.0710412	0.0489195	0	0	0.0869749	0.0163628	0.100142	0.0311542	0.349415	0	0	0	0	0	0.0482412	0.0116881	0	0.0125513	0.0433855	0	0	0	0.0193912	0.0133529	0	0	0.0237404	0.00446633	0.0273343	0.00850375	0.095375	0	0	0	0	0
TCGA-B0-5085-01	0	0.0643217	0.012017	0	0	0.0918876	0	0	0.0368581	0.221531	0	0.0885322	0	0.0195554	0	0	0.0693609	0.104386	0.0265982	0	0.0698423	0.293982	0	0	0	0.0693541	0	0	0	0	0.0088209	0.0530168	0	0.0211876	0	0.00468001	0	0	0.0165995	0.0249817	0.00636549	0	0.0167147	0.070356	0	0	0	0.0165978	0
TCGA-B0-5088-01	0.0822922	0.177481	0.11631	0.101067	0.0590131	0.453331	0.0153389	0	0.0475171	0.108977	0	0.171438	0	0.0179852	0.00301302	0.00404344	0	0.105293	0	0.0671817	0.0285771	0.406236	0	0	0	0.0243989	0	0	0.00820484	0	0.0254171	0.0582925	0	0.0917028	0	0.00962035	0.00161168	0.00216285	0	0.0563214	0	0.0359358	0.015286	0.217297	0	0	0	0.0130511	0
TCGA-B0-5092-01	0.14119	0.228351	0.713367	0.208722	0	0.661622	0.0111404	0	0.0195867	0.399588	0	0.00521005	0	0.0743247	0.0349955	0.117985	0	0.147113	0	0	0.0681553	0.100622	0.0070639	0	0	0.0142157	0	0	0.00818486	0	0.0143903	0.293577	0	0.00382782	0	0.0546063	0.0257112	0.0866832	0	0.108084	0	0	0.0500736	0.0739269	0.00518984	0	0	0.0104443	0
TCGA-B0-5094-01	0.0747541	0.0785959	0.118211	0.0602813	0	0.336621	0	0	0.0824226	0.15981	0	0.0336858	0	0.0912567	0.0256903	0.00127229	0	0.110347	0.0182149	0.0547256	0.0519904	0.315466	0.00312997	0	0.0413773	0	0	0.0106109	0	0	0.0343387	0.0665796	0	0.0140341	0	0.0380192	0.010703	0.000530059	0	0.0459726	0.00758864	0.0227996	0.0216601	0.131429	0.001304	0	0.0172385	0	0
TCGA-B0-5095-01	0.0900418	0.157022	0.223899	0.17831	0.071721	0.564665	0.0496723	0	0.0810825	0.180292	0	0.0880138	0	0.045005	0.0153096	0	0	0.100645	0.055884	0	0.0470819	0.30974	0	0	0.00365862	0.00984368	0	0.0137715	0.0375996	0	0.0613756	0.136472	0	0.0666222	0	0.0340667	0.0115886	0	0	0.0761834	0.0423015	0	0.0356387	0.234459	0	0	0.0027694	0.0074512	0
TCGA-B0-5096-01	0	0.179997	0.309498	0.187019	0.158445	0.951122	0.00246736	0	0.0955201	0.00949918	0	0.132998	0	0.054596	0	0	0	0.0467938	0.0684301	0	0.0268018	0.455698	0	0	0	0.0739784	0	0.0332168	0.00125513	0	0.0485903	0.00483216	0	0.0676551	0	0.0277726	0	0	0	0.0238037	0.0348099	0	0.0136339	0.23181	0	0	0	0.0376322	0
TCGA-B0-5097-01	0	0.199249	0.197253	0.256774	0.173896	0.632039	0.0213258	0	0.00601703	0.0322341	0	0.203357	0.0107074	0	0.0150651	0	0	0	0.00148342	0.227814	0.0424419	0.409797	0	0	0.0278244	0	0	0.00193267	0.0157945	0	0.0044564	0.0238736	0	0.150613	0.00793023	0	0.0111577	0	0	0	0.00109866	0.168727	0.0314338	0.303508	0	0	0.0206076	0	0
TCGA-B0-5098-01	0.101689	0.0457894	0.0292677	0.0214187	0	0.250474	0.0330109	0.0132496	0.0738462	0.165838	0	0.160443	0	0.1165	0	0	0	0.125135	0.0637508	0.0823249	0.0678179	0.0980833	0	0	0	0	0	0	0.00593422	0.00238183	0.013275	0.029812	0	0.0288422	0	0.0209427	0	0	0	0.022495	0.0114602	0.0147992	0.0121913	0.017632	0	0	0	0	0
TCGA-B0-5099-01	0.0775405	0.0845915	0.0617519	0.0221637	0	0.272445	0.00888181	0	0.0863401	0	0	0.2637	0	0.013644	0.0602458	0	0.0320655	0.0907676	0	0.112312	0.0902233	0.240762	0	0	0	0.00105811	0	0	0.00240522	0	0.0233811	0	0	0.0714108	0	0.00369483	0.0163147	0	0.00868342	0.0245801	0	0.0304143	0.0244327	0.065199	0	0	0	0.00028654	0
TCGA-B0-5100-01	0.0185417	0.163832	0.0404113	0.0163428	0	0.305662	0.0239394	0	0.0472717	0.122407	0	0.0979142	0	0.000927234	0.011818	0	0.0301187	0.107366	0.0772401	0.0626301	0.0623253	0.287267	0	0	0.0636195	0	0	0.00515609	0.00509708	0	0.0100649	0.0260624	0	0.0208475	0	0.000197423	0.00251624	0	0.00641275	0.02286	0.0164457	0.0133349	0.01327	0.0611637	0	0	0.0135456	0	0
TCGA-B0-5102-01	0.0918815	0.0747947	0.0505868	0.0246345	0	0.303218	0.00795521	0	0.0371427	0.177515	0	0.141019	0	0.0160877	0.00370548	0.00434617	0	0.0724822	0.00916157	0	0.0611601	0.461171	0	0	0	0.00825403	0	0	0.00283659	0	0.013244	0.0632964	0	0.0502831	0	0.00573637	0.00132126	0.00154971	0	0.025845	0.00326674	0	0.0218078	0.16444	0	0	0	0.00294313	0
TCGA-B0-5104-01	0.0993817	0.145905	0.0450917	0.112924	0	0.404935	0.0543701	0	0.0639933	0.0562525	0	0.235858	0	0	0.0029558	0	0.0317899	0	0.200605	0	0.0610756	0.27105	0	0	0.0209682	0	0	0.00108161	0.0281305	0	0.0331094	0.0291044	0	0.12203	0	0	0.0015293	0	0.0164477	0	0.10379	0	0.0315998	0.140238	0	0	0.0108487	0	0
TCGA-B0-5106-01	0.0966994	0.168543	0.204086	0.173249	0.120476	0.521044	0	0	0.0511373	0.255942	0	0.0729682	0	0.0277325	0.000205151	0	0	0.0585858	0.0960032	0	0.0269588	0.368666	0	0.00107469	0.0376958	0	0	0.00303008	0	0	0.0335034	0.167684	0	0.0478062	0	0.0181694	0.000134407	0	0	0.0383834	0.0628979	0	0.0176624	0.241537	0	0.000704098	0.024697	0	0
TCGA-B0-5107-01	0.146786	0.149598	0.175411	0.069391	0	0.499099	0	0	0.00106791	0.417867	0	0	0	0.0571757	0.0918742	0.0162415	0	0.0942792	0.0211429	0	0.0919106	0.191184	0.00101315	0	0	0.0162433	0	0	0	0	0.000382532	0.149682	0	0	0	0.0204806	0.0329099	0.00581781	0	0.0337713	0.00757349	0	0.0329229	0.0684832	0.000362917	0	0	0.00581843	0
TCGA-B0-5108-01	0	0.218062	0.241171	0.319814	0.218111	0.702308	0.00395789	0.000261465	0.00580872	0.0424829	0	0.245428	0.00562531	0	0.0091136	0.000289469	0	0.0183715	0.0428811	0.0511543	0.0815994	0.442644	0	0	0	0.0456768	0	0.00470515	0.0040092	0.000264855	0.00588403	0.0430337	0	0.24861	0.00569824	0	0.00923176	0.000293222	0	0.0186097	0.043437	0.0518176	0.0826573	0.448383	0	0	0	0.046269	0
TCGA-B0-5109-01	0.094926	0.0792949	0.47277	0.282987	0	0.484521	0.0225288	0	0.093097	0.358599	0	0.0105846	0.0809683	0.0607524	0	0	0	0.0870681	0.0445243	0	0.0793246	0.0939221	0.0111026	0	0	0.0443293	0	0.0131987	0.016672	0	0.0688946	0.265374	0	0.00783293	0.059919	0.0449586	0	0	0	0.0644331	0.0329494	0	0.0587026	0.0695052	0.00821628	0	0	0.032805	0
TCGA-B0-5110-01	0.113425	0.185657	0.197565	0.180809	0.0775283	0.563952	0.0283365	0	0.0394255	0.0755097	0	0.16245	0	0.0135335	0.011609	0.0264145	0	0.0469967	0.0650733	0	0.0879162	0.352575	0	0.00360668	0	0.0849308	0	0.00162266	0.0195747	0	0.0272349	0.0521617	0	0.112219	0	0.00934885	0.00801944	0.018247	0	0.0324651	0.0449523	0	0.060732	0.243557	0	0.00249147	0	0.0586697	0
TCGA-B0-5113-01	0.13765	0.194934	0.15997	0.152713	0.0569132	0.559569	0.0131431	0	0.0968942	0.132582	0	0.177697	0	0.0453729	0	0.023611	0	0.0373092	0.0379022	0	0.0673199	0.315359	0	0	0.0412069	0.00785025	0	0.00375312	0.0103659	0	0.0764199	0.104566	0	0.140149	0	0.0357853	0	0.0186218	0	0.0294256	0.0298932	0	0.0530948	0.248722	0	0	0.0324997	0.00619145	0
TCGA-B0-5115-01	0.0870969	0.170199	0.152523	0.11727	0	0.483044	0.00604685	0	0.00726004	0.0760002	0	0.315418	0	0.00906931	0.000748441	0	0.0571659	0.00753061	0.0536086	0.0114527	0.0591597	0.381418	0	0	0.0151217	0	0	0	0.00390311	0	0.00468621	0.0490565	0	0.203595	0	0.00585405	0.000483103	0	0.0368994	0.00486085	0.0346032	0.00739251	0.0381863	0.246198	0	0	0.00976076	0	0
TCGA-B0-5116-01	0.042232	0.0565807	0.0562957	0.02211	0	0.183943	5.17627e-05	0	0.145851	0.116536	0	0.198626	0	0.0262943	0.0107415	0.020061	0	0.105936	0.0145552	0	0.0486417	0.260307	0	0	0	0.0523989	0	0	1.37749e-05	0	0.0388134	0.031012	0	0.0528576	0	0.00699734	0.00285848	0.00533854	0	0.0281912	0.00387336	0	0.0129443	0.0692717	0	0	0	0.0139442	0
TCGA-B0-5117-01	0	0	0	0	0	0	0.0993938	0	0.103945	0.0136095	0	0.152218	0	0.0249926	0.0269585	0	0	0.111311	0.0233975	0	0.0516422	0.32631	0	0.0168626	0.0493596	0	0	0	0.00773463	0	0.00808881	0.00105906	0	0.0118453	0	0.00194487	0.00209786	0	0	0.00866199	0.00182075	0	0.00401869	0.0253928	0	0.00131221	0.00384106	0	0
TCGA-B0-5119-01	0.0701954	0.145688	0.262837	0.103062	0	0.464356	0	0	0.0668842	0.351492	0	0.0616339	0	0.0323263	0.0137196	0.00873376	0	0.0652598	0.0304889	0	0.0331786	0.321186	0	0	0.0116236	0	0	0.00347366	0	0	0.0308559	0.162155	0	0.0284338	0	0.0149132	0.0063293	0.00402917	0	0.0301065	0.0140655	0	0.0153064	0.148174	0	0	0.00536237	0	0
TCGA-B0-5120-01	0.0188044	0.0870196	0.160941	0.187844	0.130591	0.412471	0.00453009	0	0.0311582	0.0571154	0	0.13441	0	0.0175117	0.00934351	0	0	0.0555935	0.0225706	0	0.0320431	0.469427	0	0	0	0.166114	0	0.000182471	0.00266745	0	0.0183469	0.0336313	0	0.0791448	0	0.0103114	0.00550173	0	0	0.0327351	0.0132902	0	0.018868	0.276413	0	0	0	0.0978128	0
TCGA-B0-5121-01	0	0.10074	0.199312	0.041728	0	0.234694	0	0	0.0572253	0.144591	0	0.209818	0	0.0164864	0	0.06904	0.0464413	0.0144059	0.0706518	0	0.0564627	0.234267	0	0	0.0794132	0	0	0.00119725	0	0	0.0217397	0.0549298	0	0.0797094	0	0.00626315	0	0.0262281	0.0176429	0.00547278	0.0268404	0	0.02145	0.0889972	0	0	0.0301689	0	0
TCGA-B0-5399-01	0.0855897	0.21998	0.135403	0.106873	0	0.442725	0	0.00384709	0.0386605	0.100647	0	0.315723	0	0.00356309	0.0276375	0	0	0.0940102	0.0247141	0	0.0656177	0.270379	0.0308981	0	0.0243029	0	0	0	0	0.00256821	0.0258087	0.067189	0	0.210768	0	0.00237862	0.01845	0	0	0.0627586	0.0164985	0	0.0438046	0.180498	0.0206267	0	0.0162239	0	0
TCGA-B0-5400-01	0.0323667	0.015871	0.156929	0.18422	0	0.357809	0	0	0.0370518	0.2017	0	0.130305	0	0.031024	0.00491231	0	0	0.11895	0.0204909	0.086714	0.032126	0.243494	0	0	0	0.0537281	0	0.0395038	0	0	0.01379	0.0750692	0	0.048497	0	0.0115466	0.00182827	0	0	0.044271	0.00762634	0.0322734	0.0119567	0.0906239	0	0	0	0.0199966	0
TCGA-B0-5402-01	0.0966799	0.0805218	0.22367	0.0973044	0	0.380247	0.0821972	0	0.0518501	0.0840034	0	0.215467	0	0.0138171	0.000911031	0	0.00454805	0.081028	0.0474556	0	0.119947	0.246773	0	0	0	0.0520028	0	0	0.0403522	0	0.0254542	0.0412389	0	0.105777	0	0.00678306	0.000447243	0	0.00223272	0.0397782	0.0232969	0	0.0588843	0.121146	0	0	0	0.0255292	0
TCGA-B0-5690-01	0.112554	0.272716	0.207793	0.192243	0.0664674	0.580749	0.0331031	0	0.0560053	0.0445133	0	0.159789	0	0.00685678	0.0313841	0	0.0201547	0.0763838	0.190302	0.000160662	0.0826275	0.218152	0	0	0.080567	0	0	0	0.0201154	0	0.0340322	0.027049	0	0.0970977	0	0.00416659	0.0190709	0	0.0122472	0.0464154	0.115639	9.76281e-05	0.0502095	0.132563	0	0	0.0489574	0	0
TCGA-B0-5691-01	0.115348	0.252694	0.11355	0.168978	0.132826	0.544308	0.0617892	0	0.0861561	0.0863887	0	0.206244	0	0.00992097	0.00993808	0.0138255	0	0.0239014	0.0898658	0	0.0923998	0.26372	0	0	0.05585	0	0	0	0.0518749	0	0.072332	0.0725273	0	0.173151	0	0.00832911	0.00834347	0.0116071	0	0.0200663	0.0754465	0	0.0775739	0.221405	0	0	0.0468886	0	0
TCGA-B0-5692-01	0.14369	4.52478e-05	0.863303	0.20395	0	0.689962	0.00120606	0	0.0242537	0.416406	0	0	0	0.0545635	0.0410944	0.124516	0	0.149541	0	0	0.0486508	0.118354	0.000832694	0	0	0.0205815	0	0	0.000765204	0	0.0153882	0.264196	0	0	0	0.0346188	0.0260731	0.0790016	0	0.094879	0	0	0.0308674	0.0750917	0.000528317	0	0	0.0130583	0
TCGA-B0-5693-01	0.0470237	0.176265	0.115293	0.0882514	0.0283224	0.376679	0.0327169	0	0.0519818	0	0	0.20651	0	0.00702875	0.00958364	0	0.133566	0	0.107965	0	0.033188	0.304079	0	0.00624357	0.0889035	0	0	0.0182333	0.0114696	0	0.0182234	0	0	0.0723969	0	0.00246409	0.00335976	0	0.0468245	0	0.0378496	0	0.0116348	0.106602	0	0.00218882	0.0311671	0	0
TCGA-B0-5694-01	0.0547518	0.0508264	0.12063	0.0721521	0	0.354158	0	0	0.0583142	0.0228542	0	0.170771	0	0.00817485	0.00281776	0	0.063411	0.0813941	0.0531217	0.0256554	0.0520934	0.449488	0	0	0.0093893	0	0	0.00251501	0	0	0.0225065	0.00882061	0	0.0659093	0	0.0031551	0.00108752	0	0.0244736	0.0314142	0.0205024	0.00990175	0.0201055	0.173481	0	0	0.00362382	0	0
TCGA-B0-5695-01	0.0621294	0.106812	0.159247	0.0678948	0	0.296402	0.0595963	0	0.0792251	0.193749	0	0.161554	0	0.011002	0.00333347	0	0.0368509	0.0321871	0.074142	0	0.0445679	0.217898	0	0	0.0858945	0	0	0	0.0231703	0	0.0308017	0.0753272	0	0.0628102	0	0.00427746	0.00129601	0	0.0143272	0.0125139	0.0288255	0	0.0173275	0.0847159	0	0	0.0333947	0	0
TCGA-B0-5696-01	0.106934	0.0578818	0.11998	0.0474512	0	0.360455	0.0133543	0	0.129023	0.141382	0	0.118023	0	0.0231737	0.00313166	0.0113808	0	0.0873185	0.110619	0	0.0472376	0.274527	0	0.00143214	0.0393975	0	0	0	0.00431379	0	0.0416779	0.0456702	0	0.0381247	0	0.00748576	0.00101161	0.00367633	0	0.0282063	0.0357331	0	0.0152591	0.0886796	0	0.00046262	0.0127265	0	0
TCGA-B0-5697-01	0.117614	0.147022	0.3152	0.230141	0.0404326	0.764872	0	0	0.0726179	0.265639	0	0.0372708	0	0.0327088	0.00126579	0.0571104	0	0.0825203	0.0200764	0	0.0277274	0.361021	0	0	0	0.0352159	0	0.00682635	0	0	0.0554788	0.202944	0	0.0284742	0	0.024989	0.000967039	0.0436314	0	0.063044	0.015338	0	0.0211833	0.275814	0	0	0	0.0269044	0
TCGA-B0-5698-01	0.0547112	0.139135	0.182713	0.235695	0.0865014	0.643556	0	0	0.0574559	0.109302	0	0.179098	0.000874043	0.037197	0.0144045	0.000550361	0	0.0239539	0.117002	0	0.0640317	0.380758	0	0.000567823	0	0.00495388	0	0.00985182	0	0	0.0368342	0.070072	0	0.114817	0.000560336	0.0238465	0.00923454	0.000352828	0	0.0153565	0.0750081	0	0.0410498	0.244098	0	0.000364023	0	0.00317586	0
TCGA-B0-5699-01	0.124993	0.144946	0.120037	0.132792	0.0327261	0.449612	0	0.00435842	0.026423	0.0700854	0	0.191457	0	0.00140581	0.0373375	0	0.0314698	0.0516731	0.0844265	0	0.124934	0.312762	0	0	0.0562366	0	0	0.007431	0	0.00247215	0.0149875	0.0397534	0	0.108597	0	0.000797392	0.0211783	0	0.0178501	0.0293097	0.0478878	0	0.070864	0.177403	0	0	0.0318981	0	0
TCGA-B0-5700-01	0.0717463	0.0494129	0.105179	0.0764985	0	0.322688	0.00555984	0	0.0320081	0.0858623	0	0.225272	0	0.0123708	0	0.0241883	0	0.0761642	0.0768671	0	0.0497781	0.341639	0	0.0129433	0	0.0573469	0	0	0.00181731	0	0.0104623	0.0280652	0	0.0736331	0	0.00404357	0	0.00790626	0	0.0248953	0.025125	0	0.0162706	0.111669	0	0.00423068	0	0.0187446	0
TCGA-B0-5701-01	0.150006	0.103971	0.130327	0.118773	0.0369159	0.531464	0	0	0.104443	0.119835	0	0.151143	0	0.0458128	0.00564208	0.0817145	0	0.0427816	0	0.05121	0.127516	0.254539	0	0	0.0053525	0	0	0.0100106	0	0	0.0548743	0.0629615	0	0.0794106	0	0.0240701	0.00296436	0.042933	0	0.0224775	0	0.0269058	0.0669973	0.133735	0	0	0.00281221	0	0
TCGA-B0-5702-01	0	0.197508	0	0	0.0132258	0.332911	0	0.0297272	0.0442196	0.309454	0	0.0761178	0	0	0.0959701	0	0	0.12737	0.0801431	0	0.00645231	0.193323	0.00974575	0	0.0274767	0	0	0	0	0.00538884	0.00801599	0.0560968	0	0.0137984	0	0	0.0173971	0	0	0.0230893	0.0145281	0	0.00116965	0.035045	0.00176668	0	0.00498088	0	0
TCGA-B0-5703-01	0.0326125	0.038256	0.308893	0.038027	0	0.233639	0.0205859	0	0.00296323	0.383096	0	0.188326	0	0.0183497	0	0.0221292	0.0589418	0.107312	0.0561393	0.0117353	0.0693253	0.0211307	0	0	0.039966	0	0	0	0.00713852	0	0.00102755	0.132845	0	0.0653052	0	0.00636309	0	0.00767369	0.0204391	0.0372124	0.0194673	0.00406944	0.0240398	0.00732744	0	0	0.0138589	0	0
TCGA-B0-5705-01	0.202135	0.124727	0.188169	0.092566	0	0.590845	0	0	0.151071	0.264708	0	0.077505	0	0.0312573	0.0200935	0	0	0.0437482	0.0433936	0	0.0718509	0.280081	0	0	0.0119978	0	0	0.00429375	0	0	0.0806575	0.141329	0	0.0413803	0	0.0166884	0.010728	0	0	0.0233574	0.023168	0	0.0383615	0.149536	0	0	0.00640566	0	0
TCGA-B0-5706-01	0.304249	0.126035	0.396837	0.155908	0	0.564248	0	0.00850946	0.247067	0.326226	0	0.0897376	0.00286337	0.0355705	0.0308493	0.0508571	0	0.0520081	0.00363447	0	0.051531	0.0939526	0	0	0.00181046	0	0	0.00538323	0	0.00595227	0.172821	0.228191	0	0.0627704	0.00200289	0.0248811	0.0215788	0.035574	0	0.0363791	0.00254227	0	0.0360453	0.0657188	0	0	0.0012664	0	0
TCGA-B0-5707-01	0.123155	0.122589	0	0.0411607	0	0.51897	0	0.0270628	0.0179403	0.0644546	0	0.237665	0	0	0	0	0	0.0440248	0.0314658	0.0587074	0.00614625	0.439996	0	0	0.0392564	0.0233691	0	0.00991181	0	0.0105326	0.00698218	0.0250851	0	0.0924968	0	0	0	0	0	0.017134	0.0122462	0.0228483	0.00239206	0.171242	0	0	0.0152782	0.00909502	0
TCGA-B0-5709-01	0.150909	0.443572	0.224992	0.329116	0.227623	0.90509	0.00270823	0.0095976	0.0609361	0.176714	0	0.239482	0	0.0118575	0.0117851	0	0	0.044797	0.0568094	0	0.112033	0.238849	0.00454887	0	0.0286143	0	0	0.00126735	0.00338685	0.0120026	0.0762054	0.220995	0	0.299491	0	0.0148287	0.0147381	0	0	0.0560221	0.0710445	0	0.140106	0.2987	0.00568871	0	0.0357844	0	0
TCGA-B0-5710-01	0.134235	0.172175	0.368711	0.183758	0.059362	0.6268	0.0487494	0	0.0721443	0.0872065	0	0.181181	0	0.0375268	0	0.0337988	0	0.0406088	0.0263524	0.119735	0.0734391	0.252341	0	0	0.026917	0	0	0	0.0294535	0	0.0435883	0.0526886	0	0.109466	0	0.022673	0	0.0204206	0	0.0245351	0.0159216	0.0723414	0.0443706	0.15246	0	0	0.0162628	0	0
TCGA-B0-5711-01	0.127187	0.138593	0.266994	0.144518	0.0222581	0.577892	0.0126488	0	0.0806741	0.131083	0	0.183279	0	0.0132429	1.82525e-05	0.0368525	0	0.0528212	0.075325	0	0.0631628	0.243243	0.00212299	0	0.105527	0	0	0	0.00885545	0	0.0564803	0.0917714	0	0.128315	0	0.00927142	1.27786e-05	0.0258006	0	0.0369803	0.0527354	0	0.0442205	0.170295	0.00148631	0	0.0738796	0	0
TCGA-B0-5712-01	0.0656939	0.0264021	0.142383	0.0504878	0	0.291224	0.0103533	0	0.122968	0.190883	0	0.165736	0	0.056239	0	0.0243765	0	0.106589	0.0111043	0	0.0410627	0.233259	0	0.00400639	0	0.0329945	0	0.000428571	0.0030583	0	0.036324	0.056386	0	0.0489575	0	0.0166127	0	0.0072007	0	0.0314859	0.00328016	0	0.0121297	0.0689035	0	0.00118347	0	0.0097464	0
TCGA-B0-5713-01	0.0571497	0.137099	0.252089	0.163843	0	0.432152	0.0351799	0	0.0776244	0.166854	0	0.0912747	0	0.0132811	0.00165692	0.029536	0	0.0940161	0.10186	0	0.164842	0.219081	0	0	0.00479412	0	0	0	0.0181296	0	0.0400029	0.0859866	0	0.0470375	0	0.00684429	0.000853876	0.0152211	0	0.0484503	0.0524924	0	0.0849497	0.112901	0	0	0.0024706	0	0
TCGA-B0-5812-01	0.0918098	0.165405	0.326095	0.17087	0.134633	0.565021	0.00059292	0	0.0514294	0.124134	0	0.210497	0	0.0085839	0	0.041191	0.00555606	0.0113322	0.0960809	0	0.115379	0.303357	0	0	0.0265111	0.00535645	0	0	0.000347971	0	0.0301828	0.0728513	0	0.123536	0	0.0050377	0	0.0241741	0.00326073	0.00665064	0.0563877	0	0.0677131	0.178033	0	0	0.0155588	0.00314358	0
TCGA-B2-3923-01	0.0927459	0.0482257	0.152182	0.00889423	0.00703326	0.206555	0.0485355	0	0.110803	0.02595	0	0.0714124	0	0.0351911	0	0.0268713	0	0.0958356	0.0266315	0	0.0240672	0.467951	0	0.00531348	0.0131263	0.0342668	0	0.0140444	0.00908454	0	0.0207393	0.00485714	0	0.0133665	0	0.00658683	0	0.00502958	0	0.0179378	0.00498471	0	0.00450474	0.0875879	0	0.000994541	0.00245689	0.00641383	0
TCGA-B2-3924-01	0.175988	0.0602179	0.65935	0.267021	0.0820502	0.837284	0.00778231	0	0.049693	0.388824	0	0	0.000108378	0.0512951	0.02826	0.0671317	0	0.0713475	0.0347337	0	0.057662	0.235662	0	0	0	0.00749969	0	0	0.00633066	0	0.0404236	0.316296	0	0	8.81624e-05	0.0417269	0.0229886	0.0546095	0	0.0580389	0.0282548	0	0.0469061	0.191704	0	0	0	0.00610076	0
TCGA-B2-4098-01	0.0634529	0.0716731	0	0.103677	0.0548171	0.397292	0.00499252	0.0107517	0.0501144	0.0665264	0	0.090526	0	0.0286705	0.0110171	0	0.0112137	0.00137001	0.0366585	0.0522106	0.00762716	0.590753	0.00144192	0	0.000207724	0	0	0.0359188	0.00242949	0.00523206	0.024387	0.0323735	0	0.0440524	0	0.0139518	0.00536119	0	0.0054569	0.000666682	0.017839	0.0254071	0.00371158	0.287476	0.000701677	0	0.000101084	0	0
TCGA-B2-4099-01	0.070903	0	0.250603	0.162967	0.0861045	0.491464	0.0353577	0	0.00334041	0.0616429	0	0.179505	0	0.0212163	0	0.00926776	0.0164267	0.0556429	0.148076	0	0.0932993	0.351074	0	0	0.0182999	0.00685107	0	0	0.0172387	0	0.00162863	0.0300542	0	0.087518	0	0.0103441	0	0.00451853	0.00800887	0.0271289	0.0721951	0	0.0454884	0.171167	0	0	0.00892219	0.00334026	0
TCGA-B2-4101-01	0.132919	0.185871	0.321345	0.210965	0.116806	0.603925	0.0116423	0	0.0745728	0.15945	0	0.213011	0	0.0182887	0.00599561	0	0.0143849	0.0465926	0.0581872	0	0.0909513	0.248529	0.00274557	0	0.0536098	0	0	0.00203922	0.0111134	0	0.0711853	0.152207	0	0.203335	0	0.017458	0.00572325	0	0.0137314	0.0444761	0.055544	0	0.0868197	0.237239	0.00262085	0	0.0511745	0	0
TCGA-B2-4102-01	0.194188	0.264293	0.108926	0.22298	0.19944	0.703122	0.00801693	0	0.0246407	0.0581715	0	0.183148	0	0.0108276	0.00158129	0	0.0190809	0.0114413	0.163374	0	0.0950756	0.344844	0	0.00341907	0.0683068	0	0	0.00807307	0.00674679	0	0.0207368	0.0489553	0	0.154132	0	0.0091122	0.00133077	0	0.0160579	0.00962865	0.13749	0	0.0800126	0.290209	0	0.00287738	0.0574848	0	0
TCGA-B2-5633-01	0.174512	0.213729	0.21976	0.175771	0.238305	0.748639	0	5.22955e-05	0.0549398	0.0642598	0	0.188226	0	0.0117646	0.00885882	0.00580944	0	0.0296881	0.0128299	0	0.0754122	0.479072	0.00526676	0	0.0598023	0	0	0.0040177	0	4.24374e-05	0.0445833	0.0521464	0	0.152744	0	0.00954688	0.00718887	0.00471432	0	0.0240916	0.0104114	0	0.0611965	0.388763	0.00427393	0	0.0485291	0	0
TCGA-B2-5635-01	0.159189	0.182354	0.242456	0.193735	0.131756	0.688745	0	0	0.0811286	0.243625	0	0.104425	0	0.0397979	0.0141276	0.00697655	0	0.0510222	0.109498	0	0.0522378	0.279881	0	0.000104304	0.0171757	0	0	0	0	0	0.0570033	0.171178	0	0.0733722	0	0.0279632	0.00992649	0.00490193	0	0.0358497	0.0769363	0	0.0367038	0.196653	0	7.3287e-05	0.0120681	0	0
TCGA-B2-5636-01	0.0495963	0.303702	0.150532	0.139042	0.189466	0.54085	0.0537985	0	0.0441428	0.0323168	0	0.120965	0	0.00334405	0	0	0	0.0559886	0.0863309	0	0.0270803	0.412534	0	0	0.152394	0	0	0.011105	0.0299381	0	0.0245648	0.0179838	0	0.0673152	0	0.00186091	0	0	0	0.0311568	0.0480419	0	0.0150698	0.229569	0	0	0.0848049	0	0
TCGA-B2-5639-01	0.126271	0.130688	0.115452	0.157896	0.0514239	0.51419	0	0.00693311	0.0986222	0.0523514	0	0.194373	0	0.0158558	0.0454783	0	0	0.0441213	0.0822581	0	0.0704982	0.3669	0.0172037	0	0	0	0	0.00540511	0	0.0041061	0.0584085	0.0310049	0	0.115117	0	0.00939051	0.0269343	0	0	0.0261307	0.048717	0	0.0417522	0.217295	0.0101888	0	0	0	0
TCGA-B2-5641-01	0.197824	0.164345	0.39076	0.199531	0.10468	0.819665	0	0	0.0261884	0.34772	0	0.0118734	0	0.0310602	0.0339364	0.0748711	0	0.0736134	0.021276	0	0.0456781	0.325082	0	0	0	0.00124028	0	0.00745984	0	0	0.0197296	0.261963	0	0.0089451	0	0.0233999	0.0255668	0.0564058	0	0.0554584	0.0160288	0	0.0344127	0.244908	0	0	0	0.000934394	0
TCGA-B2-A4SR-01	0.105116	0.248932	0.226451	0.16949	0.116943	0.545145	0	0	0.0243473	0.143772	0	0.150326	0	0.0651441	0.00146733	0.0057616	0	0.0559573	0.0284639	0.0059535	0.0737362	0.357765	0.0196347	0	0.0676709	0	0	0	0	0	0.0185922	0.109788	0	0.114793	0	0.0497456	0.00112049	0.0043997	0	0.0427304	0.0217357	0.00454624	0.0563068	0.273198	0.0149935	0	0.0516752	0	0
TCGA-B4-5377-01	0.185005	0.158145	0.129818	0.180634	0.0502723	0.583442	0.00506804	0	0.0245811	0.193826	0	0.107001	0	0.0288737	0.0181871	0	0	0.0588564	0.0858082	0	0.100429	0.332268	0.00744247	0	0	0.0283022	0	0.00935703	0.00310644	0	0.0150669	0.118805	0	0.0655859	0	0.0176981	0.0111477	0	0	0.0360758	0.0525959	0	0.0615578	0.203663	0.00456184	0	0	0.0173478	0
TCGA-B4-5378-01	0.0115641	0.156749	0.168834	0.110874	0.0809277	0.375956	0.0652212	0	0.0523534	0.15828	0	0.0943182	0	0.0101185	0	0	0.011843	0.115248	0.08406	0	0.0105308	0.28895	0	0.00689578	0.00649902	0.0956833	0	0	0.0262587	0	0.021078	0.063725	0	0.0379735	0	0.00407381	0	0	0.00476812	0.0464	0.0338435	0	0.0042398	0.116334	0	0.00277632	0.00261657	0.0385231	0
TCGA-B4-5832-01	0.160654	0.218443	0.337534	0.226856	0.891165	0.829428	0.0428662	0	0.0117331	0	0	0.362925	0.00190526	0	0	0.108823	0	0.0113639	0.0905933	0	0.114443	0.215803	0	0	0.022985	0	0.0137064	0.00285301	0.0119888	0	0.0032815	0	0	0.101503	0.000532865	0	0	0.0304357	0	0.00317827	0.0253371	0	0.0320073	0.0603557	0	0	0.00642845	0	0.00383341
TCGA-B4-5834-01	0.0695317	0.148689	0.301388	0.130865	0.0933874	0.46402	0.0522596	0	0.0388047	0.113201	0	0.146265	0	0.004753	0	0.0144852	0.0246852	0.0364826	0.0754675	0	0.134571	0.292178	0	0	0.0668466	0	0	0	0.0250172	0	0.0185762	0.0541907	0	0.0700188	0	0.00227531	0	0.0069342	0.0118171	0.0174646	0.0361271	0	0.0644205	0.139869	0	0	0.0320002	0	0
TCGA-B4-5835-01	0.095436	0.0477622	0.0372704	0.0604897	0.154823	0.383464	0.0208858	0	0.0494156	0.079731	0	0.156768	0	0.0257916	0.00932827	0.0166409	0	0.0362075	0.0338258	0.00735742	0.0519253	0.498715	0	0	0.00784197	0	0	0.00556506	0.00681162	0	0.0161162	0.0260032	0	0.051128	0	0.00841159	0.00304229	0.0054272	0	0.0118086	0.0110318	0.00239952	0.0169348	0.162649	0	0	0.00255755	0	0
TCGA-B4-5836-01	0.154047	0.0617578	0.404262	0.17892	0.0970753	0.592848	0.011057	0	0.071969	0.101394	0	0.109376	0	0.0193231	0	0.0503491	0.0429575	0.0548095	0.0593526	0	0.0958881	0.297593	0	0	0.064977	0	0	0.0209548	0.00691962	0	0.0450392	0.0634535	0	0.0684492	0	0.0120926	0	0.0315092	0.0268834	0.0343006	0.0371437	0	0.0600081	0.186238	0	0	0.0406635	0	0
TCGA-B4-5843-01	0.112513	0.114657	0.150492	0.0981345	0.127888	0.415775	0.00236477	0	0	0.0460361	0	0.2471	0	0	0	0	0.0216232	0.0126799	0.0536492	0	0.0212074	0.548213	0	0.000994664	0.046132	0	0	0	0.000839083	0	0	0.0163348	0	0.0876776	0	0	0	0	0.0076725	0.00449917	0.0190362	0	0.00752494	0.194521	0	0.000352933	0.0163689	0	0
TCGA-B4-5844-01	0.0790262	0.175202	0.255449	0.146844	0.0556268	0.455136	0.0203095	0	0.000599671	0.101976	0	0.100142	0	0	0.00511377	0	0.100005	0.0207207	0.25896	0.0549903	0.0549348	0.195094	0	0	0.0871541	0	0	0	0.00728267	0	0.000215032	0.036567	0	0.0359092	0	0	0.00183372	0	0.0358601	0.00743011	0.0928589	0.0197186	0.0196987	0.0699578	0	0	0.0312521	0	0
TCGA-B8-4143-01	0	0.169518	0.412417	0.268474	0.0381852	0.562372	0.000703728	0	0.0485171	0.295985	0	0	0.0328343	0.0473303	0.0225341	0.0553328	0	0.0506651	0.00196874	0.0332666	0.118149	0.260551	0	0	0	0.0316207	0	0.000541091	0.00053235	0	0.0367018	0.223904	0	0	0.0248382	0.035804	0.0170464	0.0418577	0	0.0383267	0.00148929	0.0251652	0.0893764	0.1971	0	0	0	0.0239202	0
TCGA-B8-4146-01	0.143883	0.300545	0.210998	0.372115	0.227388	0.698497	0.0195468	0	0.00338627	0.117172	0	0.107877	0.0327114	0	0	0.0707224	0	0.0533332	0	0	0.164477	0.37939	0.00265001	0	0.0260832	0	0.0226506	0	0.00877539	0	0.00152024	0.0526034	0	0.0484305	0.0146855	0	0	0.0317503	0	0.0239436	0	0	0.0738409	0.170325	0.0011897	0	0.0117099	0	0.0101688
TCGA-B8-4148-01	0.0412461	0.288284	0.556067	0.381825	0.0290919	0.734447	0	0	0.0597787	0.404779	0	0.0200013	0	0.0656297	0.0164358	0	0	0.126163	0.0534471	0	0.0723834	0.177054	0	0	0.00183782	0.00249097	0	0	0	0	0.0594434	0.402508	0	0.0198891	0	0.0652615	0.0163436	0	0	0.125455	0.0531473	0	0.0719773	0.176061	0	0	0.00182751	0.002477	0
TCGA-B8-4151-01	0.103092	0.0394814	0.0336785	0.0387249	0	0.292568	0.000668128	0.000204768	0.0131163	0.115557	0	0.17522	0	0.0165298	0.0419661	0	0.0131254	0	0.156118	0	0.123464	0.272181	0	0.00391493	0.0679344	0	0	0	0.00015082	4.62236e-05	0.00296082	0.0260854	0	0.0395534	0	0.00373136	0.00947325	0	0.00296288	0	0.0352415	0	0.0278701	0.061441	0	0.00088374	0.0153352	0	0
TCGA-B8-4153-01	0.0154198	0.0856949	0.0810159	0.0397742	0	0.235815	0.0195034	0	0.00722774	0.209759	0	0.128227	0	0	0.00990507	0	0.00858874	0.062454	0.113998	0	0.0360236	0.355268	0	0.00203983	0.0470057	0	0	0	0.00560928	0	0.00207874	0.060328	0	0.0368788	0	0	0.00284876	0	0.00247017	0.0179621	0.0327864	0	0.0103606	0.102177	0	0.000586667	0.0135191	0	0
TCGA-B8-4154-01	0.0801857	0	0.239908	0.0721179	0	0.396481	0.01759	0	0.0243201	0.154946	0	0.191187	0	0.073502	0.00112052	0.0616812	0	0.0333351	0.0541781	0	0.130258	0.242455	0	0	0.0117679	0.00165217	0	0.00200631	0.00723412	0	0.010002	0.0637238	0	0.0786282	0	0.0302287	0.000460831	0.0253672	0	0.0137095	0.0222815	0	0.0535706	0.099713	0	0	0.00483972	0.000679477	0
TCGA-B8-4619-01	0.0233678	0.0598543	0.0273367	0.00202324	0	0.139065	0.0334283	0	0.0255265	0.0508399	0	0.239303	0	0.0144076	0.0239838	0	0.0379583	0	0.0939231	0	0.0448481	0.294587	0	0.00166303	0.139532	0	0	0	0.00641929	0	0.0049019	0.00976287	0	0.0459536	0	0.00276671	0.00460564	0	0.00728919	0	0.0180362	0	0.00861224	0.0565699	0	0.000319355	0.0267946	0	0
TCGA-B8-4620-01	0	0.122339	0.015204	0.211078	0.0366511	0.488909	0.0333154	0	0.0225228	0	0	0.234306	0	0.00687742	0.0179107	0	0.0442237	0	0.103585	0.00529992	0.0206052	0.335871	0	0.0495407	0	0.0106732	0	0.115269	0.0199252	0	0.0134703	0	0	0.140133	0	0.00411322	0.010712	0	0.0264491	0	0.0619517	0.00316975	0.0123235	0.200876	0	0.0296291	0	0.00638341	0
TCGA-B8-4621-01	0.0809302	0.0678333	0	0.0953399	0.136451	0.367437	0.023322	0	0.0343622	0.0743452	0	0.051162	0	0.0113896	0	0	0	0.0228106	0.0906443	0.0708975	0.0311713	0.552372	0	0	0.00670523	0	0	0.0308184	0.00882932	0	0.0130089	0.0281458	0	0.0193691	0	0.00431191	0	0	0	0.00863572	0.0343164	0.0268406	0.0118009	0.209119	0	0	0.00253849	0	0
TCGA-B8-4622-01	0.143002	0.136334	0.201709	0.150191	0.164904	0.554393	0.00570296	0	0.0321007	0.0860625	0	0.195162	0	0.00754755	0.0163729	0	0.0716523	0.0226183	0.0917393	0	0.0375606	0.390594	0	0	0.0351823	0	0	0.00770417	0.00398023	0	0.0224039	0.060065	0	0.136208	0	0.00526761	0.011427	0	0.0500078	0.0157859	0.064027	0	0.0262144	0.272604	0	0	0.0245546	0	0
TCGA-B8-5158-01	0.0877888	0.135033	0.182356	0.226275	0.104181	0.623539	0.00882458	0	0.0459407	0.190028	0	0.145513	0	0.0208733	0.015966	0	0	0.014862	0.0995175	0	0.10546	0.241668	0.0649784	0	0.00830281	0	0	0.0380651	0.00691198	0	0.0359837	0.148842	0	0.113975	0	0.0163493	0.0125056	0	0	0.0116409	0.0779485	0	0.0826034	0.18929	0.0508953	0	0.0065033	0	0
TCGA-B8-5159-01	0.12832	0.0955236	0.219133	0.119004	0.0354136	0.417684	0.0139434	0	0.0907915	0.366952	0	0	0	0.0117828	0.0159046	0.0324629	0	0.0529334	0.0448688	0	0.0665325	0.282607	0	0	0.0138338	0	0	0.00738727	0.00633237	0	0.0412329	0.166651	0	0	0	0.00535115	0.00722307	0.014743	0	0.0240397	0.0203771	0	0.0302157	0.128346	0	0	0.0062826	0	0
TCGA-B8-5162-01	0.236619	0.19212	0.518004	0.337458	0.49937	0.873506	0	0.00458074	0.127548	0.224352	0	0.0968394	0	0.0305009	0.00681247	0.00747032	0	0.0466376	0.0323222	0.00908146	0.0494951	0.364277	0	0	0	0	0	8.25807e-05	0	0.00425864	0.118579	0.208577	0	0.0900302	0	0.0283563	0.00633346	0.00694504	0	0.0433582	0.0300495	0.00844289	0.0460149	0.338663	0	0	0	0	0
TCGA-B8-5163-01	0.218116	0.227928	0.436049	0.284027	0.266155	1.00745	0	0	0.0488677	0.185894	0	0.152062	0	0.0455378	0.0308795	0.0404003	0	0.0589462	0.0488098	0	0.0496715	0.327675	0	0	0	0.00836741	0	0.00288944	0	0	0.0471373	0.179311	0	0.146677	0	0.0439253	0.0297861	0.0389697	0	0.056859	0.0470815	0	0.0479126	0.316072	0	0	0	0.00807112	0
TCGA-B8-5164-01	0.259537	0.186918	0.684973	0.350222	0.197853	1.1955	0	0.00519143	0.0532638	0.343191	0	0.10552	0	0.0407128	0.0186601	0.0842341	0	0.0413497	0.00174886	0	0.0699293	0.214865	0.00988332	0	0	0.0076237	0	0.0038273	0	0.00455271	0.0467106	0.300967	0	0.0925378	0	0.0357038	0.0163642	0.0738705	0	0.0362623	0.0015337	0	0.0613257	0.188429	0.00866734	0	0	0.00668573	0
TCGA-B8-5165-01	0.0521775	0.193097	0.196305	0.122012	0.109647	0.438628	0.0567583	0	0.0451315	0.0581794	0	0.241916	0	0.0130817	0	0.0099774	0	0.0279545	0.015897	0.00498289	0.0495573	0.360675	0	0	0.0952325	0.0105828	0	0.0100742	0.0337616	0	0.0268456	0.0346069	0	0.143899	0	0.00778141	0	0.00593486	0	0.0166282	0.00945605	0.00296397	0.0294782	0.21454	0	0	0.0566472	0.00629495	0
TCGA-B8-5545-01	0.134434	0.205746	0.218294	0.198271	0.387019	0.665583	0.0164789	0	0.0292391	0.0718889	0	0.175033	0	0	0.00136288	0	0.00745559	0.00840622	0.0412825	0	0.0620672	0.528657	0	0	0.0480455	0	0	0.0100833	0.0149594	0	0.026543	0.0652601	0	0.158893	0	0	0.00123721	0	0.00676812	0.00763109	0.0374759	0	0.056344	0.47991	0	0	0.0436152	0	0
TCGA-B8-5546-01	0.0166147	0.108619	0	0	0.0652177	0.260075	0.0742671	0	0.00320222	0.193274	0	0.302746	0	0	0.0135423	0	0.000811979	0.0493083	0.0608667	0	0	0.285715	0	0.00700828	0.00925845	0	0	0	0.0141276	0	0.000609146	0.0367658	0	0.0575903	0	0	0.00257611	0	0.00015446	0.00937975	0.0115785	0	0	0.0543506	0	0.00133316	0.0017612	0	0
TCGA-B8-5549-01	0.0494432	0.123482	0.215235	0.138953	0.0849274	0.428594	0	0	0.0764118	0.330088	0	0.0842573	0	0.0114807	0.007704	0.0105381	0	0.0613795	0.0342124	0	0.041587	0.31471	0	0	0	0.0185748	0	0.00905632	0	0	0.042336	0.182886	0	0.0466828	0	0.00636091	0.00426841	0.00583862	0	0.0340074	0.0189554	0	0.0230413	0.174365	0	0	0	0.0102914	0
TCGA-B8-5550-01	0.135191	0.117705	0.127812	0.105975	0.141571	0.574348	0.0165338	0	0.0291422	0.14455	0	0.117687	0	0	0.0259377	0	0	0.0251837	0.0188859	0.040995	0.0592006	0.494093	0.000423254	0	0.0245568	0	0	0.00281058	0.00953914	0	0.0168136	0.0833978	0	0.0678995	0	0	0.0149647	0	0	0.0145297	0.0108962	0.023652	0.0341557	0.285066	0.000244195	0	0.014168	0	0
TCGA-B8-5551-01	0.168246	0.402517	0.418194	0.4108	0.392483	1.38237	0	0.0147152	0.0529175	0.216489	0	0.0521637	0	0.0448659	0.0218364	0	0	0.0387119	0.0818051	0	0.0856529	0.389084	0.0017591	0	0	0	0	0	0	0.018873	0.0678694	0.277658	0	0.0669026	0	0.0575428	0.0280063	0	0	0.04965	0.104919	0	0.109854	0.49902	0.00225614	0	0	0	0
TCGA-B8-5552-01	0.116709	0.287233	0.25149	0.22341	0.241832	0.684345	0.0395262	0	0.0526521	0.0903223	0	0.163283	0	0.0115447	0.00887825	0.0100945	0	0.0359171	0.0134387	0.0353785	0.0311362	0.45871	0	0	0	0.0452543	0	0.00386502	0.0372084	0	0.0495646	0.0850258	0	0.153708	0	0.0108677	0.00835764	0.00950261	0	0.033811	0.0126506	0.0333039	0.0293104	0.431811	0	0	0	0.0426007	0
TCGA-B8-5553-01	0.131539	0.150943	0.341143	0.254992	0.198997	0.650235	0	0	0.11415	0.203504	0	0.0693766	0	0.0348689	0	0.0371463	0	0.100648	0.0213239	0	0.094818	0.289482	0	0	0	0.0229738	0	0.011708	0	0	0.0853952	0.152241	0	0.0519003	0	0.0260853	0	0.027789	0	0.0752946	0.0159523	0	0.070933	0.21656	0	0	0	0.0171866	0
TCGA-B8-A54D-01	0.162009	0.101232	0.449699	0.213125	0.145961	0.567258	0.00109137	0	0.0130873	0.414775	0	0	0	0.0403278	0.0332994	0.0489814	0	0.0617803	0.00101719	0	0.0337657	0.347062	0	0	0	0.00297604	0	0.00183616	0.00067776	0	0.0081274	0.257582	0	0	0	0.0250442	0.0206795	0.0304182	0	0.0383666	0.00063169	0	0.0209691	0.215531	0	0	0	0.00184817	0
TCGA-B8-A54E-01	0.214899	0.0858117	0.0731052	0	0.0966835	0.327656	0.018886	0	0.0522973	0.0595774	0	0.143188	0	0.0706942	0	0.0139913	0	0.0497596	0.095931	0	0.050748	0.437824	0	0.00235063	0	0.00475219	0	0	0.00507591	0	0.0140557	0.0160124	0	0.0384842	0	0.0190002	0	0.0037604	0	0.0133737	0.025783	0	0.0136393	0.117672	0	0.000631771	0	0.00127723	0
TCGA-B8-A54F-01	0.0445219	0.183052	0.0790031	0.148513	0.331783	0.363624	0.0211119	0	0.0445426	0.0708704	0	0.128475	0	0.0086959	0	0	0	0.0412112	0.120828	0	0.0183832	0.517764	0	0	0.0157609	0.0123566	0	0	0.0123334	0	0.0260214	0.0414018	0	0.0750539	0	0.00508006	0	0	0	0.0240752	0.0705868	0	0.0107393	0.302473	0	0	0.00920735	0.0072186	0
TCGA-B8-A54G-01	0.424577	0.0621581	0.725767	0.361799	0.134983	1.42705	0	0.010637	0.00320411	0.389704	0	0	0	0.0439504	0.0412913	0.100592	0	0.0248853	0.061324	0	0.0365603	0.281681	0.00536703	0	0	0.000802798	0	0	0	0.00938702	0.0028276	0.343911	0	0	0	0.0387858	0.0364392	0.088772	0	0.0219611	0.0541179	0	0.0322642	0.248581	0.00473636	0	0	0.000708462	0
TCGA-B8-A54H-01	0.107251	0.205781	0.252741	0.105297	0	0.497107	0	0	0.0979577	0.406775	0	0.0405126	0	0.0630364	0.0156063	0	0	0.0621547	0.0424745	0	0.0303658	0.236186	0	0	0.00493044	0	0	0	0	0	0.0559648	0.232397	0	0.0231455	0	0.0360137	0.00891612	0	0	0.03551	0.0242664	0	0.0173485	0.134937	0	0	0.00281684	0	0
TCGA-B8-A54I-01	0.343788	0.134535	0	0.104683	0	0.428418	0.00938695	0.0482463	0.14903	0.0938093	0	0.14206	0.0334538	0	0.0536008	0	0.0154079	0.0318338	0.0301501	0	0.00196103	0.312866	0.00796076	0.0103629	0.0556041	0	0	0.00426571	0.00533527	0.0274218	0.0847045	0.0533185	0	0.0807427	0.0190141	0	0.0304651	0	0.00875738	0.0180934	0.0171364	0	0.00111459	0.177824	0.00452466	0.00588998	0.0316038	0	0
TCGA-B8-A54J-01	0.0581861	0.205388	0.286268	0.149574	0.00866769	0.50607	0	0	0.106357	0.306694	0	0.0160484	0	0.0686688	0.0164008	0.0304446	0	0.0504319	0.0766633	0	0.0717388	0.240818	0	0.000418449	0.0146786	0	0	0.000637697	0	0	0.0675287	0.194726	0	0.0101895	0	0.0435993	0.0104132	0.0193299	0	0.0320203	0.0486752	0	0.0455485	0.1529	0	0.000265682	0.00931979	0	0
TCGA-B8-A54K-01	0.0261202	0.118206	0.0601055	0.0182177	0	0.287283	0.00334964	0	0.1435	0.0747902	0.00955469	0.0408988	0	0.0237741	0	0	0.162294	0.0532625	0.101261	0	0.0132429	0.314975	0	0.00270974	0.056388	0	0	0	0.000681984	0	0.0292164	0.0152272	0.00194533	0.00832695	0	0.00484039	0	0	0.0330429	0.0108442	0.0206166	0	0.00269624	0.0641286	0	0.0005517	0.0114805	0	0
TCGA-BP-4158-01	0.0611898	0.0901452	0.142944	0.0544066	0	0.328814	0	0	0.0277	0.134697	0	0.115901	0	0.0215257	0.00350064	0	0.097661	0.0177937	0.0244883	0	0.0830888	0.405225	0	0	0.0684191	0	0	0	0	0	0.0118442	0.0575951	0	0.0495582	0	0.0092042	0.00149684	0	0.0417589	0.00760843	0.010471	0	0.035528	0.17327	0	0	0.0292553	0	0
TCGA-BP-4159-01	0.0159726	0.0355995	0.175459	0.0471603	0	0.279442	0	0.00032938	0.0417136	0.0820169	0	0.221865	0	0	0	0.0357471	0.060612	0.0546518	0.0983211	0	0.0486304	0.312885	0	0	0.043227	0	0	0	0	8.61884e-05	0.0109151	0.0214612	0	0.0580551	0	0	0	0.00935388	0.0158602	0.0143006	0.0257275	0	0.012725	0.0818722	0	0	0.0113111	0	0
TCGA-BP-4160-01	0.187431	0	0.656361	0.244814	0.0889842	0.833886	0.00785588	0	0.0429204	0.378188	0	0.0440432	0	0.0321738	0	0.120442	0	0.074642	0.00358643	0	0.0566258	0.208849	0.0036419	0	0	0.0239923	0	0.00303966	0.0058949	0	0.0322066	0.283785	0	0.0330492	0	0.0241426	0	0.0903771	0	0.05601	0.00269119	0	0.0424909	0.156716	0.00273281	0	0	0.0180034	0
TCGA-BP-4161-01	0.141203	0.181625	0.355855	0.23789	0.118087	0.722162	0	0	0.034392	0.202577	0	0.16543	0	0.0476584	0.00673033	0	0	0.0497731	0.0342808	0	0.0680534	0.372823	0	0	0.0172317	0	0	0.00105056	0	0	0.0348333	0.205176	0	0.167553	0	0.04827	0.00681669	0	0	0.0504118	0.0347207	0	0.0689267	0.377607	0	0	0.0174528	0	0
TCGA-BP-4162-01	0.106092	0.0706941	0.525152	0.278126	0.0399071	0.717858	0.00152393	0	0.0484103	0.316771	0	0.0612976	0	0.0789241	0.000382136	0.0204268	0	0.108994	0.0187456	0.00905589	0.0642258	0.251263	0.00160342	0	0	0.0134101	0	0.00496745	0.00116883	0	0.0371301	0.242959	0	0.0470145	0	0.0605338	0.000293094	0.0156671	0	0.0835967	0.0143776	0.00694575	0.0492604	0.192715	0.0012298	0	0	0.0102854	0
TCGA-BP-4163-01	0.148099	0.132062	0.103295	0.170217	0.120864	0.490358	0.00923863	0.000737499	0	0.13464	0	0.0977897	0	0.000382262	0.00487072	0	0.00363352	0.043889	0.114994	0	0.0641893	0.45588	0.00416436	0	0.0644485	0	0	0.00114221	0.00520085	0.000415172	0	0.0757949	0	0.0550503	0	0.000215193	0.00274195	0	0.00204548	0.0247072	0.0647356	0	0.0361351	0.256636	0.00234431	0	0.036281	0	0
TCGA-BP-4164-01	0.0911354	0.0992002	0.0491213	0.0823196	0	0.29132	0.00351935	0	0.130538	0.17771	0	0.107239	0	0.0367409	0.0352758	0	0	0.064494	0.0665487	0	0.0913918	0.261545	0	0.005368	0.0102102	0	0	0.0094192	0.00114935	0	0.0426311	0.0580365	0	0.035022	0	0.0119988	0.0115204	0	0	0.0210625	0.0217335	0	0.0298467	0.0854154	0	0.00175308	0.00333444	0	0
TCGA-BP-4165-01	0.0171732	0.0312616	0.396743	0.0679632	0	0.320319	0	0	0.0751887	0.314485	0	0.0475707	0	0.0373052	0.00739189	0.0654617	0.0608727	0.076221	0.0439058	0	0.0464188	0.195569	0	0	0.0247356	0.00487394	0	0	0	0	0.0315354	0.1319	0	0.0199519	0	0.0156464	0.00310028	0.0274557	0.025531	0.0319683	0.0184148	0	0.0194688	0.0820249	0	0	0.0103745	0.00204421	0
TCGA-BP-4166-01	0.0494357	0.0703979	0.210591	0.0778584	0.0458064	0.408013	0.0233723	0	0.037156	0.151103	0	0.158933	0	0.013442	0.00308767	0.0127247	0.00257793	0.0252893	0.0191776	0	0.0447694	0.465918	0	0	0.042449	0	0	0	0.0102683	0	0.016324	0.0663854	0	0.0698254	0	0.00590556	0.00135653	0.00559046	0.00113258	0.0111105	0.00842544	0	0.0196689	0.204695	0	0	0.0186494	0	0
TCGA-BP-4167-01	0.0538767	0.153434	0.381076	0.143737	0.113852	0.653428	0.000657738	0	0.0125743	0.218347	0	0.116672	0	0.0476875	0.0105521	0.0870629	0	0.0928183	0	0	0.0463866	0.356263	0	0	0	0.00982204	0	0.00115678	0.000383823	0	0.00733776	0.127416	0	0.068084	0	0.027828	0.00615768	0.0508055	0	0.0541641	0	0	0.0270689	0.207897	0	0	0	0.00573165	0
TCGA-BP-4169-01	0.0301285	0.222413	0.219263	0.36163	0.150549	0.640491	0.0471487	0	0.0323241	0.0776166	0	0.173523	0	0.0156087	0.00286259	0.00263084	0	0.03024	0.100032	0	0.100075	0.220084	0.00498702	0	0	0.161675	0	0.0311923	0.0512054	0	0.0351053	0.0842949	0	0.188453	0	0.0169517	0.00310889	0.0028572	0	0.0328419	0.108639	0	0.108686	0.239021	0.00541612	0	0	0.175586	0
TCGA-BP-4170-01	0.136362	0.0822232	0.253812	0.165348	0.0672986	0.617968	0	0	0.0639256	0.119409	0	0.156039	0	0.059315	0	0.0326198	0	0.0589897	0.0341168	0	0.0688431	0.322078	0	0	0	0.0753688	0	0.00929514	0	0	0.0463293	0.0865403	0	0.113087	0	0.0429878	0	0.0236408	0	0.042752	0.0247257	0	0.0498932	0.233422	0	0	0	0.0546226	0
TCGA-BP-4173-01	0.387399	0.246352	0.784123	0.468026	0.0623608	1.57423	0	0.00317394	0.0441825	0.379042	0	0.00507877	0	0.0784167	0.0314487	0.00176733	0	0.0906664	0.0701013	0	0.0523046	0.219127	0	0	0	0.0205857	0	0.00410511	0	0.00395036	0.0549907	0.471765	0	0.00632116	0	0.0975994	0.0391418	0.00219966	0	0.112846	0.0872499	0	0.0650996	0.272731	0	0	0	0.0256215	0
TCGA-BP-4174-01	0.153252	0.035781	0.155001	0.103217	0.0407897	0.609937	0.00708155	0	0.00803227	0.0578976	0	0.18336	0	0	0.0117881	0.0633684	0	0.02944	0.0533022	0	0.115147	0.432009	0.00717826	0	0.0313952	0	0	0	0.00369151	0	0.0041871	0.0301811	0	0.095583	0	0	0.00614496	0.033033	0	0.0153466	0.0277856	0	0.0600241	0.2252	0.00374192	0	0.0163659	0	0
TCGA-BP-4176-01	0.0662779	0.113599	0.160329	0.303813	0.2793	0.611377	0	0.0346257	0.0355507	0.0504788	0	0.190255	0	0	0.00914668	0.0273201	0	0.00855324	0.0394379	0.0335131	0.00456616	0.418286	0.00434027	0	0	0.115295	0.00419217	0.0244395	0	0.0323098	0.0331729	0.0471025	0	0.177529	0	0	0.0085349	0.0254928	0	0.00798116	0.0368001	0.0312715	0.00426075	0.390309	0.00404997	0	0	0.107584	0.00391178
TCGA-BP-4177-01	0.0612077	0.123969	0.095632	0.0279336	0.0289436	0.320759	0.0511809	0	0.055032	0.0688178	0	0.254794	0	0.000608362	0	0	0	0.0540942	0.0298183	0	0.040376	0.38119	0	0	0	0.0640879	0	0	0.0138756	0	0.0149197	0.0186572	0	0.0690771	0	0.000164933	0	0	0	0.0146654	0.00808401	0	0.0109463	0.103344	0	0	0	0.0173748	0
TCGA-BP-4325-01	0.13969	0.13134	0.242191	0.158708	0	0.569429	0	0	0.0506649	0.414362	0	0	0	0.0419917	0.00867094	0.00812841	0	0.076924	0.0429543	0	0.0375335	0.28616	0	0	0	0.0310765	0	0.00153368	0	0	0.0293932	0.240392	0	0	0	0.0243615	0.00503044	0.00471569	0	0.0446274	0.0249199	0	0.021775	0.166016	0	0	0	0.018029	0
TCGA-BP-4326-01	0.0145697	0.119644	0.0525441	0.119059	0	0.358931	0.00510383	0	0.0814543	0	0	0.174979	0	0.0337642	0.0878853	0	0.0636703	0.019976	0.0419062	0.102185	0.0209988	0.195986	0	0.0309769	0.107683	0	0	0.0334304	0.00202325	0	0.03229	0	0	0.0693649	0	0.0133848	0.0348394	0	0.0252401	0.00791886	0.0166124	0.0405082	0.00832433	0.0776927	0	0.0122798	0.0426878	0	0
TCGA-BP-4327-01	0.0392608	0.105021	0.100776	0.0550326	0	0.288791	0	0.000442771	0.0656279	0.149151	0	0.0603918	0	0.0233303	0.00830505	0	0.0420668	0.0574287	0.0224748	0	0.0418621	0.503728	0	0	0.0251905	0	0	0	0	0.000174903	0.0259243	0.0589176	0	0.0238559	0	0.00921593	0.00328065	0	0.0166172	0.0226854	0.00887797	0	0.0165363	0.198982	0	0	0.00995075	0	0
TCGA-BP-4329-01	0.0901783	0.0816266	0.168653	0.0858906	0.01734	0.465158	0.0241177	0	0.00967135	0.0837311	0	0.286056	0	0.00955258	0.00325659	0	0.00753795	0.0295978	0.0650193	0.0525745	0.0748893	0.291797	0	0	0.0621985	0	0	0	0.0118527	0	0.004753	0.0411497	0	0.140582	0	0.00469463	0.00160046	0	0.00370453	0.0145459	0.0319538	0.0258378	0.0368044	0.143404	0	0	0.0305675	0	0
TCGA-BP-4330-01	0.21036	0.290359	0.418076	0.203893	0.0892612	0.791223	0.00873143	0	0.0680785	0.368288	0	0.101218	0	0.0169411	0.0230105	0.00876651	0	0.0718322	0.0350454	0	0.0979039	0.177519	0	0	0.0226656	0	0	0	0.00841911	0	0.0656432	0.355114	0	0.0975977	0	0.0163351	0.0221874	0.00845292	0	0.0692628	0.0337918	0	0.0944018	0.171169	0	0	0.0218548	0	0
TCGA-BP-4331-01	0.15504	0.244162	0.0679278	0.182326	0.166303	0.594891	0	0	0.0448099	0.099166	0	0.171374	0	0.058001	0.00218992	0.00466732	0.00036034	0.0064634	0.127196	0	0.0433126	0.400247	0	0	0.0403008	0	0	0.00191142	0	0	0.0353975	0.078336	0	0.135376	0	0.0458178	0.00172992	0.00368694	0.00028465	0.00510575	0.100479	0	0.0342147	0.316174	0	0	0.0318356	0	0
TCGA-BP-4332-01	0.0576716	0.136879	0.143375	0.101112	0.0763623	0.369952	0.00521491	0	0.0428736	0.199494	0	0.0262813	0	0.0245935	0	0	0	0.0662585	0.0877123	0	0.0160416	0.53153	0	0	0	0	0	0	0.00235376	0	0.0193511	0.0900421	0	0.0118621	0	0.0111004	0	0	0	0.0299059	0.0395892	0	0.00724043	0.239908	0	0	0	0	0
TCGA-BP-4334-01	0.000141366	0.0397586	0	0	0	0.0047347	0	0.0115446	0	0.01717	0	0.12644	0	0.0493095	0.0430626	0	0.0536571	0.120029	0.175929	0	0.0124519	0.380992	0	0.00217839	0.00449698	0.00273889	0	0	0	0.000999261	0	0.00148618	0	0.0109443	0	0.00426808	0.00372737	0	0.00464439	0.0103893	0.0152279	0	0.0010778	0.0329775	0	0.000188555	0.000389245	0.000237069	0
TCGA-BP-4335-01	0.060226	0.105205	0.202435	0.111322	0	0.352596	0.0284419	0	0.115058	0.2169	0	0.113351	0	0.0923047	0.00581293	0.00749227	0	0.095507	0.00674464	0	0.129784	0.169945	0	0	0	0.0186587	0	0	0.0155495	0	0.0629034	0.118582	0	0.0619705	0	0.050464	0.00317799	0.00409611	0	0.0522148	0.00368737	0	0.0709541	0.0929109	0	0	0	0.0102009	0
TCGA-BP-4337-01	0.0733402	0.174068	0.00350407	0.0343073	0	0.300759	0.00294561	0.0155195	0.0778757	0.0864497	0	0.217145	0	0.0205122	0.0321159	0	0	0.0430448	0.022906	0	0.0601261	0.322539	0	0	0.0980373	0	0	0.000783788	0.00135885	0.00715936	0.0359251	0.0398804	0	0.100172	0	0.00946254	0.0148155	0	0	0.0198571	0.0105668	0	0.027737	0.148791	0	0	0.0452259	0	0
TCGA-BP-4338-01	0.101875	0.0880819	0.0297628	0.0530392	0.063981	0.458853	0.00312727	0	0.0141584	0.0372966	0	0.0953982	0	0.0134793	0.0271505	0.00620278	0	0.00533986	0	0	0.00449707	0.745901	0	0.0139012	0.028392	0	0	0.00515582	0.000986295	0	0.00446536	0.0117628	0	0.0300871	0	0.00425117	0.00856285	0.00195626	0	0.00168411	0	0	0.00141831	0.235246	0	0.00438421	0.00895441	0	0
TCGA-BP-4340-01	0.0514838	0.129026	0.05362	0.0786073	0	0.28887	0.0453893	0	0.0796189	0.0635512	0	0.15019	0	0.0367083	0.0072544	0	0	0.0954451	0.0457068	0	0.120159	0.324372	0	0.00125255	0	0.0266074	0	0.0037448	0.014581	0	0.0255771	0.0204154	0	0.0482475	0	0.0117923	0.00233043	0	0	0.0306611	0.014683	0	0.0386004	0.104203	0	0.000402376	0	0.00854747	0
TCGA-BP-4341-01	0.0127558	0.120382	0.076565	0.0398783	0	0.242079	0.0101196	0	0	0.194182	0	0.0882897	0	0.0417612	0	0	0.0786194	0.0766895	0.0792966	0	0.0179616	0.318342	0	0.00618908	0.0694044	0.0189969	0	0.000148117	0.0032909	0	0	0.0631479	0	0.0287117	0	0.0135807	0	0	0.025567	0.0249394	0.0257872	0	0.00584109	0.103524	0	0.00201268	0.0225703	0.00617777	0
TCGA-BP-4342-01	0.102724	0.246371	0	0.0880453	0.0349062	0.42618	0.0404857	0	0	0.0752921	0	0.302043	0	0.0601421	0.00296107	0	0.0027391	0.046778	0.0469571	0	0.0859024	0.320344	0.00385394	0	0.0125012	0	0	0	0.0266537	0	0	0.0495684	0	0.198849	0	0.0395944	0.00194941	0	0.00180328	0.0307962	0.0309141	0	0.0565536	0.210898	0.00253724	0	0.00823015	0	0
TCGA-BP-4343-01	0.153468	0.0205938	0.428261	0.187658	0.339344	0.693042	0.00441247	0	0.0304724	0.0912918	0	0.164568	0	0.0147628	0.0088315	0.091688	0	0.0172363	0.0301954	0.05695	0.108821	0.335202	0.00306838	0	0.0424994	0	0	0	0.00294941	0	0.0203685	0.0610219	0	0.110002	0	0.00986782	0.00590321	0.0612867	0	0.0115212	0.0201834	0.0380669	0.072739	0.224058	0.00205099	0	0.0284077	0	0
TCGA-BP-4344-01	0.0741191	0.137649	0.233474	0.183232	0.147684	0.525985	0.0235889	0	0.000951706	0.023166	0	0.121338	0	0.0379657	0	0	0	0.0616997	0.159596	0	0.045584	0.414889	0	0	0	0.111221	0	0	0.0144686	0	0.000583745	0.0142093	0	0.0744245	0	0.0232869	0	0	0	0.0378446	0.0978912	0	0.0279597	0.254479	0	0	0	0.0682194	0
TCGA-BP-4345-01	0.113002	0.188733	0.232544	0.141251	0.115882	0.714111	0	0	0.00931613	0.0442218	0	0.244067	0	0.0147809	0.00727483	0	0	0.029291	0.0124895	0.196605	0.0497274	0.353527	0	0	0.0386999	0	0	0	0	0	0.00615435	0.0292135	0	0.161234	0	0.00976446	0.00480585	0	0	0.01935	0.00825074	0.129879	0.0328506	0.233544	0	0	0.0255656	0	0
TCGA-BP-4346-01	0.24035	0.281322	0.731401	0.312039	0	1.02221	0	0	0	0.441981	0	0.047291	0	0.0509405	0.0368026	0.053169	0	0.10809	0.0163404	0	0.0766938	0.128312	0.00982336	0	0	0.0305561	0	0	0	0	0	0.440098	0	0.0470895	0	0.0507234	0.0366458	0.0529424	0	0.107629	0.0162707	0	0.076367	0.127766	0.0097815	0	0	0.0304259	0
TCGA-BP-4347-01	0.0858278	0.165186	0.218168	0.0985086	0	0.48132	0.031412	0	0.0866977	0.11987	0	0.249528	0	0.0129424	0.0034641	0.0401774	0	0.0575756	0.0400683	0	0.07329	0.252537	0	0.0035342	0.0218365	0.00706735	0	0	0.0155783	0	0.0429964	0.0594478	0	0.12375	0	0.00641858	0.00171797	0.0199254	0	0.0285538	0.0198713	0	0.0363471	0.125242	0	0.00175273	0.0108295	0.00350495	0
TCGA-BP-4349-01	0.0189593	0.18666	0.125566	0.0803534	0	0.340586	0.0269086	0	0.0175352	0.165561	0	0.149537	0	0.0577283	0.00270751	0	3.47861e-05	0.0520637	0.0476253	0	0.0879335	0.370498	0	0	0.0218672	0	0	0	0.0120321	0	0.0078408	0.0740301	0	0.0668651	0	0.0258131	0.00121066	0	1.55545e-05	0.0232802	0.0212956	0	0.0393193	0.165667	0	0	0.00977786	0	0
TCGA-BP-4351-01	0.0254293	0.137272	0.107651	0.060572	0.0144557	0.313301	0	0	0.0656042	0.146432	0	0.0865362	0	0.061337	0	0.0279448	0	0.054868	0.0461905	0	0.0400246	0.448675	0	0	0.0223871	0	0	0	0	0	0.0298065	0.0665296	0	0.0393166	0	0.0278677	0	0.0126964	0	0.0249286	0.0209861	0	0.0181847	0.20385	0	0	0.0101713	0	0
TCGA-BP-4352-01	0	0.142432	0.0394366	0	0	0.311222	0	0	0.0636243	0.0849398	0	0.170794	0	0.0230637	0.0605637	0	0	0.109684	0.0281376	0	0.080009	0.362438	0	0	0.0167458	0	0	0	0	0	0.0104905	0.0140051	0	0.028161	0	0.00380281	0.0099859	0	0	0.018085	0.0046394	0	0.0131921	0.0597598	0	0	0.0027611	0	0
TCGA-BP-4353-01	0.198223	0.0842435	0.508271	0.209168	0.406755	0.692825	0.0116406	0	0.0548086	0.144458	0	0.0477705	0.00655825	0.026447	0	0.0744045	0	0.0267603	0.000874281	0	0.0718645	0.481361	0.00492056	0	0.0475128	0	0	0.000618991	0.0092887	0	0.043735	0.115272	0	0.0381188	0.00523321	0.0211036	0	0.0593717	0	0.0213536	0.00069764	0	0.0573449	0.384106	0.0039264	0	0.0379132	0	0
TCGA-BP-4354-01	0	0.114801	0.293785	0.844256	0.876314	0.941128	0	0	0.0198987	0.0727289	0	0.031789	0.0160177	0	0.0190821	0	0.00657755	0.00483828	0.175959	0	0.0423988	0.513598	0.00306839	0	0	0.0163998	0	0.0776442	0	0	0.0227685	0.0832182	0	0.0363737	0.0183278	0	0.0218342	0	0.00752619	0.00553607	0.201336	0	0.0485137	0.587671	0.00351093	0	0	0.0187651	0
TCGA-BP-4355-01	0	0.235437	0.079951	0.0705522	0.0399407	0.321225	0.0201264	0	0.0290776	0.0958913	0	0.163778	0	0.0220577	0	0	0.0174789	0.0246729	0.0859346	0	0.0287881	0.489935	0	0.00703463	0.00826011	0.00696389	0	0	0.00820677	0	0.0118567	0.0391007	0	0.0667824	0	0.00899427	0	0	0.00712723	0.0100607	0.0350408	0	0.0117387	0.199777	0	0.00286845	0.00336815	0.0028396	0
TCGA-BP-4756-01	0.0508457	0.0973808	0	0.0409944	0.0024322	0.342559	0.0247233	0	0.0745691	0.199964	0	0.0392282	0	0.0285665	0.0109976	0	0	0.080102	0.00606121	0.0171524	0.0962576	0.365133	0.0350204	0	0	0.0222249	0	0	0.00936665	0	0.0282512	0.0757585	0	0.014862	0	0.0108227	0.00416656	0	0	0.0303475	0.00229635	0.00649834	0.0364682	0.138334	0.0132678	0	0	0.00842012	0
TCGA-BP-4758-01	0.0752688	0.114906	0.447275	0.0741867	0	0.472243	0	0	0.0592334	0.385486	0	0	0	0.121501	0.0320102	0.0658013	0	0.102536	0	0	0.0763766	0.141404	0	0.000945956	0	0.0147055	0	0	0	0	0.0277939	0.18088	0	0	0	0.0570116	0.0150201	0.0308757	0	0.0481125	0	0	0.0358379	0.0663507	0	0.000443868	0	0.0069002	0
TCGA-BP-4759-01	0.010266	0.0485484	0.13308	0.0160087	0	0.194744	0.0165567	0	0.0430459	0.252947	0	0.111468	0	0.0152325	0.0116452	0	0	0.0406299	0.0394431	0	0.047225	0.383823	0	0.00281093	0.0351725	0	0	0	0.00443424	0	0.0115286	0.0677447	0	0.0298536	0	0.0040796	0.00311884	0	0	0.0108815	0.0105637	0	0.0126479	0.102796	0	0.000752826	0.00941993	0	0
TCGA-BP-4760-01	0	0.197092	0.0700182	0.0775354	0.0638349	0.473894	0.0217446	0	0.0267483	0.0212348	0	0.0964448	0	0	0	0	0.0061947	0.0177298	0.00105431	0.293657	0.0197699	0.405672	0	0	0.0668835	0.0216456	0	0.00122	0.00738297	0	0.00908189	0.00720989	0	0.0327461	0	0	0	0	0.00210329	0.00601983	0.000357971	0.0997059	0.00671251	0.137739	0	0	0.022709	0.00734938	0
TCGA-BP-4761-01	0.127369	0.0752267	0.0519899	0.0274799	0	0.245257	0	0.0124144	0.12262	0.277204	0	0.0486842	0	0.156758	0.0190312	0.0172657	0	0.114242	0.0133823	0	0.0490731	0.158878	0	0	0.0104256	2.16347e-05	0	0	0	0.00305067	0.030132	0.0681189	0	0.0119634	0	0.038521	0.00467665	0.00424279	0	0.0280734	0.00328849	0	0.012059	0.0390419	0	0	0.00256194	5.31642e-06	0
TCGA-BP-4762-01	0.0871044	0.195015	0.176219	0.145838	0.226883	0.503357	0.00793233	0.0174789	0.0318954	0.104168	0	0.199701	0	0	0.0101885	0.0107457	0	0.0395578	0.0288526	0	0.032217	0.428859	0	0	0.0874734	0	0	0.000930469	0.00584049	0.0128695	0.0234842	0.076698	0	0.147038	0	0	0.00750168	0.00791192	0	0.0291259	0.0212439	0	0.023721	0.315764	0	0	0.0644057	0	0
TCGA-BP-4763-01	0.0973199	0.0718826	0.340951	0.111729	0.0754173	0.467896	0.030467	0	0.0613154	0.0899354	0	0.188832	0	0.0502471	0	0.0592277	0.00345507	0	0.0308741	0	0.140269	0.324889	0	0	0.0204878	0	0	0	0.0131288	0	0.026422	0.0387548	0	0.0813711	0	0.0216524	0	0.0255223	0.00148886	0	0.0133042	0	0.0604447	0.140001	0	0	0.00882855	0	0
TCGA-BP-4765-01	0.0535045	0.130803	0.188409	0.124723	0.0423267	0.404446	0.0202735	0	0.0297131	0.0171655	0	0.129305	0	0.00461114	0	0	0.125921	0.0355864	0.136617	0	0.0315258	0.407753	0	0	0.0593025	0.00222563	0	0	0.00906148	0	0.0132806	0.00767235	0	0.0577946	0	0.00206101	0	0	0.0562819	0.0159058	0.0610628	0	0.0140908	0.182251	0	0	0.026506	0.000994772	0
TCGA-BP-4766-01	0.0288725	0.133768	0.110484	0.158394	0.0478389	0.427026	0.00684037	0	0.0310229	0.0152714	0	0.114038	0	0.00224937	0	0	0.0487916	0.0509219	0.185513	0.0221689	0.00796708	0.441798	0	0	0	0.068655	0	0.00476262	0.00324338	0	0.0147096	0.007241	0	0.0540716	0	0.00106654	0	0	0.0231347	0.0241448	0.0879615	0.0105115	0.00377762	0.20948	0	0	0	0.032553	0
TCGA-BP-4768-01	0.0603112	0.0547896	0.0533627	0.0502324	0	0.30014	0	0	0.0617419	0.171414	0	0.102246	0	0.0293931	0.0145494	0	0	0.0825197	0.028229	0.0427479	0.0354578	0.38151	0	0	0	0.047252	0	0.00293893	0	0	0.0214423	0.0595304	0	0.0355091	0	0.0102079	0.00505286	0	0	0.0286582	0.00980363	0.0148459	0.0123141	0.132494	0	0	0	0.0164101	0
TCGA-BP-4769-01	0.0849628	0.212689	0.127579	0.0733492	0.0392409	0.481865	0.0621965	0	0.0122117	0.0189136	0	0.315535	0	0	0	0	0.000430858	0.034861	0.0447273	0	0.0908447	0.290607	0	0.0357748	0.0938983	0	0	0	0.0172906	0	0.00339483	0.00525796	0	0.0877184	0	0	0	0	0.000119778	0.00969134	0.0124342	0	0.0252548	0.0807884	0	0.00994538	0.0261037	0	0
TCGA-BP-4770-01	0	0.0362152	0.293114	0.139557	0.273772	0.602574	0.0193026	0	0	0.122746	0	0.116102	0.0210293	0.0019005	0.00200699	0.00557254	0	0	0	0.280483	0.0127645	0.399291	0	0	0.0188006	0	0	0	0.00703857	0	0	0.0447587	0	0.0423361	0.00766823	0.000693007	0.000731836	0.00203199	0	0	0	0.102277	0.00465451	0.145599	0	0	0.00685555	0	0
TCGA-BP-4771-01	0.179914	0.29762	0.928596	0.330785	0	0.992588	0.000269872	0	0.00472683	0.498229	0	0	0	0.0342965	0.0395567	0.0656079	0	0.143242	0.0125122	0	0.0506137	0.136193	0.00102105	0	0	0.012924	0	0.000807582	0.000270301	0	0.00473434	0.499021	0	0	0	0.0343511	0.0396196	0.0657122	0	0.14347	0.012532	0	0.0506941	0.136409	0.00102267	0	0	0.0129446	0
TCGA-BP-4774-01	0.0515192	0.142219	0.110758	0.145224	0	0.350078	0.0180246	0	0.0341343	0.140296	0	0.149102	0	0.0224061	0.0134032	0	0	0.10495	0.0271403	0	0.054486	0.258785	0	0	0	0.177272	0	0	0.0086453	0	0.0163721	0.0672912	0	0.0715153	0	0.0107468	0.00642867	0	0	0.0503383	0.0130175	0	0.0261336	0.124123	0	0	0	0.0850267	0
TCGA-BP-4775-01	0.0769527	0.215395	0.101672	0.181863	0.0222421	0.444321	0.0557971	0	0.0527931	0.066039	0	0.208914	0	0.0327722	0	0	0	0.0464438	0.0793475	0	0.0906151	0.231399	0.00789718	0	0	0.120097	0	0.00788495	0.0437661	0	0.0414098	0.0517996	0	0.163867	0	0.0257058	0	0	0	0.0364295	0.0622385	0	0.0710766	0.181505	0.00619439	0	0	0.0942018	0
TCGA-BP-4776-01	0.036844	0.0550146	0.181647	0.0933563	0	0.239211	0	0.00994019	0.168166	0.13046	0	0.0950834	0	0.0864809	0	0.0497768	0	0.118436	0.00667649	0	0.0476174	0.194688	0	0.00045724	0	0.0922168	0	0	0	0.00372112	0.0629533	0.0488379	0	0.0355946	0	0.0323742	0	0.018634	0	0.0443367	0.00249935	0	0.0178256	0.0728819	0	0.000171168	0	0.0345215	0
TCGA-BP-4777-01	0.159627	0.125184	0.511427	0.216321	0.0544684	0.723215	0.000623892	0.00937619	0.0430369	0.317955	0	0.012408	0	0.0474457	0	0.109507	0	0.089089	0	0	0.0511182	0.305592	0.000557185	0	0	0.0115969	0	0.00169392	0.000548864	0.00824863	0.0378614	0.279719	0	0.0109158	0	0.04174	0	0.0963377	0	0.0783754	0	0	0.0449708	0.268843	0.00049018	0	0	0.0102023	0
TCGA-BP-4781-01	0.0298129	0.0232075	0.15531	0.189909	0.111219	0.506506	0.00392476	0	0.0131101	0	0	0.095076	0	0.031548	0.00926772	0.0195697	0	0.0337634	0.0380029	0.0198694	0.0322151	0.499362	0	0	0	0.204291	0	0	0.00209847	0	0.00700962	0	0	0.0508347	0	0.0168679	0.00495521	0.0104634	0	0.0180524	0.0203191	0.0106236	0.0172246	0.266996	0	0	0	0.109229	0
TCGA-BP-4782-01	0.112134	0.146186	0.280814	0.139328	0.0901935	0.593084	0	0	0.0646528	0.176737	0	0.0613519	0	0.00260021	0.0021295	0.0812807	0	0.0639728	0	0.0256896	0.0633537	0.440773	0	0	0.0158062	0	0	0.00165207	0	0	0.0405298	0.110794	0	0.0384605	0	0.00163003	0.00133495	0.0509535	0	0.0401035	0	0.0161044	0.0397154	0.276314	0	0	0.00990864	0	0
TCGA-BP-4784-01	0.119749	0.176893	0.150543	0.0896519	0.0645294	0.516946	0.032962	0	0.111571	0.050583	0	0.154421	0	0.0158904	0.0137692	0	0	0.0544391	0.00187043	0	0.0157031	0.464598	0	0.0291362	0.0550565	0	0	0	0.0111216	0	0.0376451	0.0170671	0	0.052103	0	0.00536153	0.00464583	0	0	0.0183682	0.000631097	0	0.00529834	0.156759	0	0.00983077	0.0185765	0	0
TCGA-BP-4787-01	0.0640537	0.155263	0.0410077	0.166685	0.284877	0.463099	0.0144451	0	0.0275724	0.0427689	0	0.129885	0	0.0194562	0	0.0322898	0	0.0505953	0.0651422	0	0.0420897	0.485732	0	0	0	0.0610071	0	0.0290162	0.00902849	0	0.0172333	0.0267315	0	0.0811811	0	0.0121605	0	0.0201818	0	0.0316231	0.0407152	0	0.0263069	0.303592	0	0	0	0.0381307	0
TCGA-BP-4789-01	0.0564277	0.169427	0.222012	0.10807	0.0599782	0.416562	0.0584637	0	0	0.120761	0	0.205705	0	0	0	0	0.0330337	0.0545321	0.0393401	0	0.0589389	0.305187	0	0	0.116704	0	0	0.00733436	0.026115	0	0	0.0539424	0	0.0918856	0	0	0	0	0.0147557	0.0243587	0.0175727	0	0.0263272	0.136323	0	0	0.0521301	0	0
TCGA-BP-4790-01	0.176437	0.380201	0.284092	0.217595	0.253153	0.778642	0.000978387	0	0.0580251	0.136902	0	0.264817	0	0.0220153	0.0312089	0	0	0.0668295	0.00533929	0.0510174	0.0689085	0.262988	0.00796827	0	0.0230025	0	0	0	0.00114507	0	0.0679104	0.160225	0	0.309932	0	0.0257659	0.0365258	0	0	0.0782147	0.00624891	0.0597089	0.080648	0.307791	0.00932577	0	0.0269213	0	0
TCGA-BP-4795-01	0.167713	0.301139	0.152404	0.124011	0.163392	0.57383	0.0365833	0	0.0290203	0.0709382	0	0.251851	0	0	0.020247	0	0	0.0408921	0.0744282	0	0.00705812	0.361773	0	0.00666728	0.100541	0	0	0	0.0254412	0	0.0201817	0.0493326	0	0.175145	0	0	0.0140804	0	0	0.0284376	0.0517597	0	0.00490844	0.251588	0	0.00463663	0.0699196	0	0
TCGA-BP-4797-01	0.204173	0.122515	0.186667	0.133848	0.123498	0.610039	0	0.00117023	0.0639519	0.161836	0	0.146007	0	0.0274353	0.00701861	0.0219774	0	0.0554268	0.0385187	0	0.0533302	0.403256	0	0	0	0.00744337	0	0.0126281	0	0.000800694	0.0437571	0.110732	0	0.0999009	0	0.0187718	0.00480227	0.0150374	0	0.0379242	0.0263553	0	0.0364896	0.275916	0	0	0	0.0050929	0
TCGA-BP-4799-01	0.0165885	0	0.244314	0.0521293	0	0.425088	0.00132913	0	0.124079	0.269185	0	0.0552431	0.0119095	0.0683177	0.0142038	0.0454695	0	0.0600285	0	0.0414475	0.0378888	0.204959	0	0	0	0.0659397	0	0	0.000378719	0	0.035355	0.0767011	0	0.0157409	0.00339347	0.0194664	0.00404722	0.012956	0	0.0171044	0	0.01181	0.010796	0.0584007	0	0	0	0.0187888	0
TCGA-BP-4801-01	0.043187	0.108374	0.198359	0.16729	0.281584	0.653386	0	0.00207356	0.0204248	0.0926647	0	0.0608525	0	0.0137255	0.0041477	0	0	0.065386	0.0149674	0	0.0353053	0.66538	0	0	0	0.0208341	0	0.00423881	0	0.00147697	0.0145483	0.0660039	0	0.0433445	0	0.00977651	0.00295436	0	0	0.0465736	0.0106611	0	0.0251475	0.473942	0	0	0	0.0148398	0
TCGA-BP-4803-01	0.0706018	0.0570279	0.160189	0.0875719	0.0525479	0.376512	0.0249111	0	0.0697023	0.14451	0	0.134563	0	0.0144533	0.00441957	0	0	0.0578713	0.0032078	0	0.0528736	0.436421	0	0	0	0.0561406	0	0.00092703	0.0108885	0	0.0304666	0.0631647	0	0.0588169	0	0.00631749	0.00193178	0	0	0.0252953	0.00140212	0	0.0231109	0.190758	0	0	0	0.0245388	0
TCGA-BP-4804-01	0.162115	0.226109	0.348708	0.17837	0.0233573	0.745272	0	0	0.0177473	0.250619	0	0.0847028	0	0.0612371	0.0116498	0.0303083	0	0.0819649	0	0.0971542	0.0803829	0.273556	0	0	0.00715412	0.00352391	0	0	0	0	0.0148244	0.209343	0	0.0707525	0	0.0511516	0.00973112	0.0253167	0	0.0684656	0	0.0811533	0.0671441	0.228502	0	0	0.00597586	0.00294354	0
TCGA-BP-4807-01	0.0911035	0.073824	0.085544	0.176514	0.208543	0.472707	0.00881727	0	0.00959428	0.0323723	0	0.118475	0	0.0115397	0	0	0	0.026337	0.0376187	0	0.0113571	0.584007	0	0	0	0.15827	0	0.00161145	0.00510073	0	0.00555023	0.0187271	0	0.0685369	0	0.00667564	0	0	0	0.0152358	0.0217622	0	0.00657001	0.337844	0	0	0	0.0915582	0
TCGA-BP-4959-01	0.205415	0.0986035	0.0760548	0.113674	0.199275	0.585174	0.0120429	0	0.00619193	0.0760422	0	0.195349	0	0.00423269	0	0	0	0.0153006	0.0313141	0.083743	0.0100586	0.528066	0	0.00343877	0.0340349	0	0	0.000185769	0.00669594	0	0.00344276	0.0422801	0	0.108616	0	0.00235341	0	0	0	0.00850725	0.0174109	0.0465617	0.00559266	0.293609	0	0.00191198	0.0189237	0	0
TCGA-BP-4960-01	0	0.124695	0.0140874	0.0736466	0	0.259862	0.00245808	0.00825833	0.0369967	0.0880596	0	0.097595	0	0.0277585	0.0351968	0	0.00814661	0.0347827	0.154046	0.0820626	0.0145329	0.305869	0	0.00478275	0	0.0994538	0	0	0.00106786	0.00358765	0.0160724	0.0382556	0	0.0423981	0	0.0120591	0.0152905	0	0.00353912	0.0151106	0.0669222	0.0356503	0.00631349	0.132878	0	0.00207776	0	0.0432056	0
TCGA-BP-4961-01	0.0984529	0.204434	0.214772	0.118171	0.129865	0.452252	0.0466792	0	0.0135077	0.0880975	0	0.167169	0.0140883	0	0	0	0.0748516	0.0041065	0.0248462	0	0.0269435	0.489834	0	0	0.0478801	0	0	0.00199582	0.0237967	0	0.00688614	0.0449114	0	0.0852216	0.00718213	0	0	0	0.0381587	0.00209346	0.0126664	0	0.0137356	0.249714	0	0	0.0244089	0	0
TCGA-BP-4962-01	0.155659	0.0220043	0.259944	0.105514	0.0744866	0.568236	0	0	0.0326056	0.295311	0	0.018854	0	0.0232075	0.0316509	0.0849968	0	0.0763244	0.0195432	0	0.0641853	0.343108	0	0	0.00978225	0	0	0.000430763	0	0	0.0172426	0.156168	0	0.00997046	0	0.0122727	0.0167378	0.0449485	0	0.0403623	0.010335	0	0.0339428	0.181444	0	0	0.0051731	0	0
TCGA-BP-4963-01	0.131546	0.206389	0.0625682	0.140851	0.209355	0.573769	0.0126281	0	0.0229837	0.109713	0	0.213637	0	0.0073924	0.0250267	0	0	0.0157006	0.0653113	0.00172669	0.0546567	0.455647	0	0	0.0115344	0	0	0.00404163	0.00950205	0	0.0172941	0.0825539	0	0.160752	0	0.00556243	0.0188314	0	0	0.0118139	0.0491437	0.00129925	0.0411266	0.342853	0	0	0.00867912	0	0
TCGA-BP-4964-01	0.0637316	0.117436	0.161987	0.0933024	0	0.37514	0.0161695	0	0.0464711	0.159324	0	0.148093	0	0.0320211	0.00243957	0.0381904	0	0.0992758	0.00593818	0.00191578	0.116067	0.314891	0.0018114	0	0.017391	0	0	0	0.00867758	0	0.0249394	0.0855038	0	0.0794766	0	0.0171846	0.00130923	0.0204954	0	0.0532778	0.00318682	0.00102813	0.0622893	0.168991	0.000972116	0	0.00933312	0	0
TCGA-BP-4965-01	0.163133	0.147709	0.195072	0.134411	0.123285	0.536872	0.0188565	0	0.0719678	0.103738	0	0.164957	0	0	0.00455922	0.0158098	0	0.0274857	0.05972	0	0.0657786	0.413327	0.00112735	0	0.0360364	0	0	0.0166358	0.00995088	0	0.0379787	0.0547445	0	0.0870509	0	0	0.00240598	0.00834312	0	0.0145047	0.0315153	0	0.0347125	0.21812	0.00059492	0	0.019017	0	0
TCGA-BP-4967-01	0.108842	0.0651169	0.0571183	0.0516231	0.0447274	0.331208	0	0	0.0984072	0.108654	0	0.16874	0	0.00641202	0.0155145	0	0	0.0732366	0.0531175	0	0.0591399	0.385096	0	0	0.0247981	0.000394586	0	0.00649002	0	0	0.0430796	0.0475652	0	0.0738691	0	0.00280698	0.00679179	0	0	0.0320607	0.0232532	0	0.0258896	0.168583	0	0	0.0108559	0.000172737	0
TCGA-BP-4968-01	0.127653	0.089286	0.318959	0.0998922	0	0.470767	0	0	0.08995	0.307628	0	0.10162	0	0.0380956	0.0259832	0	0	0.134236	0.0289107	0	0.0731402	0.186047	0	0	0	0.0124199	0	0.0019701	0	0	0.0454117	0.155307	0	0.0513032	0	0.0192328	0.0131177	0	0	0.0677696	0.0145957	0	0.0369252	0.0939267	0	0	0	0.00627024	0
TCGA-BP-4969-01	0.0384703	0.0705968	0	0	0	0.141974	0.0357258	0	0.0920764	0.092686	0	0.150643	0	0.0129867	0.00966154	0	0.0534413	0.051168	0.0291754	0	0.117699	0.307541	0.000337239	0	0.0468582	0	0	0	0.0070803	0	0.0182481	0.0183689	0	0.0298551	0	0.00257376	0.00191477	0	0.0105912	0.0101407	0.00578212	0	0.0233262	0.0609499	6.68355e-05	0	0.00928658	0	0
TCGA-BP-4970-01	0.14772	0.210946	0.299902	0.247528	0.213113	0.806351	0.00110895	0	0.0577866	0.185855	0	0.133811	0	0.0195471	0.0028456	0.0657034	0	0.0422213	0.0788773	0	0.0525742	0.34203	0	0	0.0120446	0.00260315	0	0.00299199	0.00097266	0	0.0506844	0.163013	0	0.117365	0	0.0171447	0.00249586	0.0576282	0	0.0370321	0.069183	0	0.0461126	0.299993	0	0	0.0105643	0.00228322	0
TCGA-BP-4971-01	0.0773551	0.330733	0	0.131498	0	0.552431	0	0.0078562	0	0.131817	0	0.245255	0	0.00965111	0.0653183	0	0	0.0616644	0.0309694	0.0833769	0.0647581	0.260514	0.022027	0	0.0167926	0	0	0	0	0.00564699	0	0.0947492	0	0.176288	0	0.00693716	0.0469504	0	0	0.044324	0.0222606	0.0599308	0.0465477	0.187256	0.0158329	0	0.0120704	0	0
TCGA-BP-4972-01	0.117389	0.104914	0.107742	0.181632	0.333718	0.658613	0.0199718	0	0.012671	0.0624893	0	0.0817335	0	0.00506174	0	4.60761e-06	0	0.0338069	0.0249994	0.0416546	0.0446123	0.623392	0	0	0	0.0418959	0	0.00770711	0.0137439	0	0.00871972	0.043003	0	0.0562462	0	0.00348332	0	3.1708e-06	0	0.0232647	0.0172037	0.0286652	0.0307007	0.428997	0	0	0	0.0288313	0
TCGA-BP-4973-01	0.100626	0.162558	0.117701	0.130473	0.0340922	0.420239	0.0293784	0	0.0423863	0.144127	0	0.283888	0	0.033566	0	0.044415	0	0.0172094	0.0316823	0	0.0803878	0.274183	0	0.000944677	0.00826195	0	0	0.00957056	0.0196449	0	0.028343	0.0963754	0	0.189832	0	0.0224451	0	0.0296996	0	0.0115076	0.0211854	0	0.0537541	0.183341	0	0.000631691	0.00552464	0	0
TCGA-BP-4974-01	0.0509551	0.280505	0.151952	0.15192	0.0141985	0.417882	0.0456546	0	0.0176458	0.121972	0	0.193764	0	0.0621943	0	0.0112039	0	0.076517	0.0129691	0	0.059818	0.288054	0	0.00121202	0	0.106305	0	0.00269005	0.0274571	0	0.0106124	0.0733552	0	0.116532	0	0.0374042	0	0.00673814	0	0.0460181	0.00779973	0	0.0359751	0.173238	0	0.000728921	0	0.0639327	0
TCGA-BP-4975-01	0.0188435	0.10415	0.0701146	0.0791742	0.0630724	0.347292	0.0126903	0	0.0668602	0.0440468	0	0.146346	0	0	0	0	0.000919617	0.0273534	0.0474706	0.00932903	0.0327409	0.543351	0	0	0.058867	0	0	0.0100259	0.00589519	0	0.0310594	0.0204616	0	0.0679837	0	0	0	0	0.000427201	0.0127068	0.0220521	0.00433373	0.0152095	0.252409	0	0	0.0273462	0	0
TCGA-BP-4976-01	0.141911	0.107935	0.095179	0.0591616	0.00585904	0.446426	0.00912905	0	0.0728538	0.0273687	0	0.196983	0	0	0.00156466	0	0	0.0617841	0.0905737	0	0.0355942	0.421342	0.00419316	0	0.0682506	0	0	0.0103634	0.00290275	0	0.0231652	0.00870238	0	0.0626344	0	0	0.000497513	0	0	0.0196454	0.0287996	0	0.0113178	0.133973	0.00133329	0	0.0217015	0	0
TCGA-BP-4977-01	0.0809	0.19833	0	0.0840273	0.0604542	0.410893	0.000574746	0	0.0220854	0.0995741	0	0.226603	0	0.00552251	0.00204588	0.0134944	0	0.0119661	0.0200085	0.0245569	0.0918045	0.438209	0	0	0.043555	0	0	0	0.000335896	0	0.0129072	0.0581936	0	0.132432	0	0.00322749	0.00119566	0.00788644	0	0.00699329	0.0116935	0.0143517	0.0536529	0.2561	0	0	0.0254547	0	0
TCGA-BP-4981-01	0.0405396	0.0751788	0.05944	0.0262963	0	0.219514	0	0	0.0575505	0.195626	0	0.0873973	0	0.0883758	0.0209027	0.0340618	0	0.0671847	0.0404373	0	0.0512067	0.340608	0	0	0.0166495	0	0	0	0	0	0.0164855	0.0560377	0	0.0250352	0	0.0253155	0.00598764	0.00975711	0	0.0192453	0.0115834	0	0.0146683	0.0975682	0	0	0.0047693	0	0
TCGA-BP-4982-01	0.0767853	0.252409	0.184868	0.19208	0.195669	0.552595	0.0397161	0	0.0519323	0.122694	0	0.185989	0	0.0169455	0.000629118	0	0	0.0270646	0.0465279	0	0.0672129	0.403404	0	0	0.029774	0.000777402	0	0.00733336	0.0301289	0	0.0393962	0.0930765	0	0.141093	0	0.012855	0.000477253	0	0	0.0205314	0.0352964	0	0.0509882	0.306025	0	0	0.0225868	0.000589742	0
TCGA-BP-4983-01	0.121634	0.183854	0.621839	0.351381	0.0157292	1.12847	0	0	0.0348506	0.336674	0	0.0577572	0	0.0571159	0.0481988	0	0	0.0880668	0.00841232	0.0728121	0.0559931	0.220628	0.00951121	0	0	0.00785018	0	0.00212915	0	0	0.0301832	0.291585	0	0.0500221	0	0.0494666	0.0417438	0	0	0.0762725	0.0072857	0.0630608	0.0484942	0.191081	0.00823742	0	0	0.00679885	0
TCGA-BP-4985-01	0.0650885	0.0861767	0.182169	0.123061	0	0.615091	0.032494	0	0.00235432	0.0198703	0	0.172595	0	0.026545	0.0194712	0	0	0.0839351	0.0263856	0.0736053	0.0519094	0.293208	0	0.0126322	0	0.17549	0	0.00950475	0.0125546	0	0.000909634	0.00767725	0	0.0666851	0	0.0102561	0.00752302	0	0	0.0324298	0.0101945	0.0284387	0.0200561	0.113286	0	0.00488069	0	0.0678037	0
TCGA-BP-4986-01	0.0950903	0.20349	0.121828	0.177709	0.19668	0.598931	0.0183885	0	0.0398199	0.0593874	0	0.191717	0	0.0120119	0.0142215	0	0	0.0573146	0.0948718	0	0.0337798	0.417934	0	0	0	0.0506492	0	0.00990419	0.0146032	0	0.0316228	0.0471622	0	0.152251	0	0.00953919	0.0112939	0	0	0.0455161	0.0753419	0	0.0268261	0.3319	0	0	0	0.0402228	0
TCGA-BP-4987-01	0.0954741	0.193794	0.167504	0.104767	0.0174033	0.459317	0	0	0.0477494	0.263147	0	0.111855	0	0.0176817	0.0141944	0	0	0.0586342	0.057082	0	0.0427247	0.346156	0	0	0.0346014	0	0	0.00617412	0	0	0.027027	0.148946	0	0.0633118	0	0.0100082	0.0080343	0	0	0.033188	0.0323094	0	0.0241829	0.19593	0	0	0.019585	0	0
TCGA-BP-4989-01	0.157658	0.0821158	0.680308	0.22499	0	0.796147	0.000537772	0.00113435	0.0263538	0.458263	0	0	0.0115481	0.0374581	0.0313584	0.0823113	0	0.122328	0.0350497	0	0.0199489	0.166573	0	0	0	0.00713609	0	0	0.000412908	0.000870972	0.0202348	0.35186	0	0	0.00886678	0.0287608	0.0240774	0.0631997	0	0.093925	0.0269116	0	0.0153171	0.127897	0	0	0	0.00547919	0
TCGA-BP-4991-01	0.0892395	0.242868	0.187708	0.191223	0.16379	0.499165	0.0208823	0	0.0364444	0.0567564	0	0.136319	0	0.0152774	0	0	0.0364204	0.0733821	0.0733772	0	0.0721269	0.421589	0	0	0.0524122	0	0	0.00501284	0.0135433	0	0.0236362	0.0368098	0	0.0884104	0	0.00990827	0	0	0.0236207	0.0475925	0.0475893	0	0.0467784	0.273425	0	0	0.0339923	0	0
TCGA-BP-4992-01	0	0.277499	0.0288382	0.0662809	0	0.15734	0	0.000751278	0.0327278	0.279831	0	0.126512	0	0.17643	0.0664164	0	0	0.0503322	0.0167678	0	0.0444705	0.192616	0	0	0	0.0131445	0	0	0	0.000374051	0.0162947	0.139324	0	0.0629887	0	0.0878421	0.0330678	0	0	0.0250597	0.00834844	0	0.0221412	0.095901	0	0	0	0.00654444	0
TCGA-BP-4993-01	0.0474879	0.104051	0.37104	0.108464	0.0271779	0.477519	0	0	0.0734601	0.269117	0	0.135671	0	0.0267686	0.00418098	0	0	0.0812608	0.034912	0	0.0417698	0.285102	0	0	0.0477576	0	0	0	0	0	0.0381849	0.139888	0	0.0705226	0	0.0139145	0.00217329	0	0	0.0422398	0.0181474	0	0.0217122	0.148197	0	0	0.0248246	0	0
TCGA-BP-4994-01	0.00977287	0.0726318	0.0909944	0.0618005	0.0388105	0.261674	0.0498559	0	0.07696	0.133052	0	0.0906834	0	0.0174575	0	0.0130283	0	0.0822656	0.0623769	0.0116936	0.0513321	0.313342	0	0	0	0.0873876	0	0.0105649	0.0197561	0	0.0304964	0.0527236	0	0.0359345	0	0.00691777	0	0.00516265	0	0.0325988	0.0247177	0.00463376	0.020341	0.124166	0	0	0	0.0346285	0
TCGA-BP-4995-01	0.0258698	0.0800402	0.152861	0.0906402	0.0407711	0.335176	0.0425023	0	0.0877189	0.153652	0	0.0795774	0	0.0211755	0	0.0130317	0	0.116298	0.0732728	0.0148668	0.0476008	0.29194	0	0	0.00524986	0.0441881	0	0.00892539	0.0208962	0	0.0431268	0.075543	0	0.0391241	0	0.0104109	0	0.00640701	0	0.0571776	0.0360244	0.00730921	0.0234028	0.143532	0	0	0.00258108	0.021725	0
TCGA-BP-4998-01	0.0709185	0.290016	0.216163	0.227625	0.284886	0.591992	0.0222601	0	0.0452318	0.151141	0	0.1674	0	0.0075936	0	0.0372181	0	0.022613	0.0669794	0	0.058651	0.380463	0.00498216	0	0.031573	0	0	0.00389454	0.0219302	0	0.0445615	0.148901	0	0.164919	0	0.00748107	0	0.0366666	0	0.0222779	0.0659868	0	0.0577819	0.374825	0.00490833	0	0.0311051	0	0
TCGA-BP-4999-01	0.0771634	0.163924	0.14229	0.108126	0.0962044	0.406165	0.0427025	0	0.0175868	0.0630783	0	0.204077	0	0.00470771	0	0	0.0213039	0.0264315	0.068636	0	0.0395182	0.409154	0	0	0.0945116	0	0	0.0082927	0.0229283	0	0.0094429	0.0338687	0	0.109576	0	0.00252772	0	0	0.0114388	0.0141919	0.0368528	0	0.0212186	0.219688	0	0	0.0507463	0	0
TCGA-BP-5000-01	0.063719	0.0982468	0.178663	0.0426015	0	0.364974	0	0.0061257	0.0813503	0.223472	0	0.101796	0	0.111151	0.0105652	0.0782809	0	0.0778874	0.0067448	0	0.0532013	0.244953	0	0	0.00181368	0.00170272	0	0.000955404	0	0.00284465	0.0377774	0.103776	0	0.047272	0	0.0516161	0.00490625	0.036352	0	0.0361693	0.00313214	0	0.0247056	0.113751	0	0	0.000842234	0.000790709	0
TCGA-BP-5001-01	0	0.114984	0.140088	0.0277039	0	0.144035	0	0.00133083	0.132864	0.277746	0	0	0	0.132013	0.0115005	0.0104021	0	0.148626	0.0102721	0	0.0625006	0.205395	0	0.000404084	0	0.00694451	0	0	0	0.000461914	0.0461155	0.0964023	0	0	0	0.0458201	0.00399167	0.00361043	0	0.0515864	0.00356532	0	0.0216932	0.0712902	0	0.000140253	0	0.00241035	0
TCGA-BP-5004-01	0.146887	0.107174	0.119737	0.0982666	0.0590432	0.535118	0.025962	0	0.0450179	0.0772473	0	0.0774212	0	0.005924	0.0121772	0.034153	0	0.000936022	0	0.294411	0.0488367	0.35406	0	0	0.0238544	0	0	0	0.0126376	0	0.0219135	0.0376019	0	0.0376865	0	0.00288364	0.00592751	0.0166248	0	0.00045563	0	0.143311	0.0237724	0.172347	0	0	0.0116117	0	0
TCGA-BP-5006-01	0.0791335	0.101966	0.118437	0.119613	0	0.410647	0	0	0.0152342	0.0440973	0	0.158228	0	0.0103302	0	0	0.0424699	0.0489335	0.0765265	0	0.0271993	0.460694	0	0.0092371	0	0.102271	0	0.00477922	0	0	0.00601857	0.0174215	0	0.0625109	0	0.00408114	0	0	0.0167786	0.0193322	0.0302333	0	0.0107456	0.182006	0	0.0036493	0	0.0404042	0
TCGA-BP-5007-01	0.110165	0.141971	0.202147	0.0909062	0.0149424	0.417452	0	0	0.121945	0.277704	0	0.034205	0	0.026867	0.0101188	0.0422981	0	0.0549263	0.0113986	0	0.0765326	0.329788	0	0	0.0141562	0	0	6.08772e-05	0	0	0.0573673	0.130642	0	0.0160913	0	0.0126392	0.00476027	0.0198985	0	0.0258393	0.00536229	0	0.0360037	0.155144	0	0	0.0066596	0	0
TCGA-BP-5008-01	0.0508114	0.199365	0.240728	0.239798	0.0533697	0.589607	0.0384078	0	0.0017234	0.160123	0	0.223128	0	0.0103679	0	0.0127079	0	0.0593854	0.0254325	0.0131187	0.0841348	0.266395	0	0	0	0.0838719	0	0.0212034	0.0329958	0	0.00148055	0.13756	0	0.191688	0	0.00890701	0	0.0109172	0	0.0510174	0.0218489	0.0112702	0.0722794	0.228858	0	0	0	0.0720536	0
TCGA-BP-5009-01	0.0303255	0.133242	0.120774	0.0960678	0.0213323	0.380478	0	0	0.0437679	0.275981	0	0.0622111	0	0.0555577	0.0301632	0.0332972	0	0.050515	0.0728442	0	0.0421136	0.308873	0	0	0	0.024545	0	0.00013124	0	0	0.0221771	0.139839	0	0.0315223	0	0.028151	0.0152836	0.0168717	0	0.0255959	0.03691	0	0.0213389	0.156505	0	0	0	0.0124369	0
TCGA-BP-5010-01	0	0.179939	0.0105359	0.0358522	0	0.254248	0.00223038	0	0.0265056	0.180615	0	0.252684	0	0.0369391	0	0.0665687	0	0.041442	0	0.0819917	0.0516827	0.231076	0	0	0	0.0282651	0	0	0.00093	0	0.011052	0.0753107	0	0.105361	0	0.0154024	0	0.027757	0	0.01728	0	0.0341879	0.0215501	0.0963514	0	0	0	0.0117857	0
TCGA-BP-5168-01	0.0557679	0.0934169	0.162026	0.0702751	0	0.351759	0.0141004	0	0.0116598	0.147132	0	0.186839	0	0.0189942	0	0	0	0.133172	0.0312619	0	0.108316	0.272255	0.00622276	0	0	0.0700466	0	0	0.00486106	0	0.00401968	0.0507233	0	0.0644119	0	0.00654819	0	0	0	0.0459107	0.0107774	0	0.0373417	0.0938589	0.00214528	0	0	0.0241483	0
TCGA-BP-5169-01	0.179489	0.169791	0.0292634	0.0670508	0	0.186543	0	0.0212973	0.196737	0.161993	0	0.121254	0	0.0409547	0.07689	0	0	0.0609528	0.00503735	0.0367688	0.0446173	0.207711	0	0	0.0257864	0	0	0	0	0.00783755	0.0724006	0.0596146	0	0.0446224	0	0.0150716	0.0282961	0	0	0.022431	0.00185378	0.0135312	0.0164195	0.0764391	0	0	0.00948956	0	0
TCGA-BP-5170-01	0.041374	0.0645726	0.159916	0.0771314	0.0246545	0.386054	0.00924657	0	0.0570352	0.0531097	0	0.196274	0	0	0	0.0122203	0	0.0265539	0	0	0.012116	0.553259	0	0.00155263	0	0.0766814	0	0.00195186	0.00299433	0	0.0184698	0.0171986	0	0.0635597	0	0	0	0.00395732	0	0.00859902	0	0	0.00392354	0.179163	0	0.000502791	0	0.0248319	0
TCGA-BP-5173-01	0.222586	0	0.332547	0.075161	0	0.587916	0	0	0.0520906	0.414545	0	0	0	0.0660462	0.0363161	0.0444954	0	0.108052	0.00488514	0	0.058582	0.197897	0.00091894	0	0.0150178	0.00115374	0	0	0	0	0.0243673	0.193919	0	0	0	0.0308955	0.0169882	0.0208144	0	0.0505454	0.00228521	0	0.0274039	0.0925736	0.000429868	0	0.00702512	0.000539706	0
TCGA-BP-5174-01	0.100485	0.0373144	0.061167	0.0281186	0	0.29448	0	0	0.08827	0.214556	0	0.030421	0	0.0471116	0	0.0227631	0	0.0662872	0.0760773	0	0.0640096	0.346057	0	0	0.0444467	0	0	0	0	0	0.0237205	0.057657	0	0.00817492	0	0.0126601	0	0.00611706	0	0.0178131	0.020444	0	0.0172011	0.0929947	0	0	0.011944	0	0
TCGA-BP-5175-01	0.0434069	0.0395991	0.0787932	0	0	0.20072	0	0	0.0560856	0.308702	0	0.0808712	0	0.0530294	0.0658067	0.0452503	0	0.0639151	0.0135929	0	0.0288683	0.264284	0	0	0.00316398	0	0	0.0164307	0	0	0.0117925	0.0649073	0	0.0170039	0	0.0111499	0.0138364	0.00951426	0	0.0134387	0.00285802	0	0.0060698	0.0555678	0	0	0.000665254	0	0
TCGA-BP-5176-01	0.0875633	0.0776455	0.184254	0.0424623	0	0.369071	0	0	0.045278	0.157998	0	0.18359	0	0.0117186	0.00378343	0.00331869	0.044947	0.0681647	0.0280413	0	0.0661812	0.350657	0	0	0.0363216	0	0	0	0	0	0.0154514	0.0539178	0	0.0626512	0	0.00399904	0.00129112	0.00113252	0.0153384	0.0232616	0.00956927	0	0.0225847	0.119664	0	0	0.012395	0	0
TCGA-BP-5177-01	0.0463582	0.100692	0.15846	0.037723	0	0.287726	0	0	0.115682	0.18666	0	0.131564	0	0.021866	0.0459781	0	0	0.0709359	0.0709818	0.0204397	0.0966814	0.206651	0	0	0.0325599	0	0	0	0	0	0.0364329	0.0587865	0	0.0414346	0	0.00688645	0.0144803	0	0	0.0223405	0.0223549	0.00643726	0.0304487	0.0650824	0	0	0.0102544	0	0
TCGA-BP-5178-01	0.115163	0.0830212	0.08313	0.0725996	0.0653611	0.366473	0.0494068	0	0.0242374	0.0921981	0	0.207162	0	0	0.0638637	0	0.0155109	0.00332433	0.00844137	0.0510746	0.00622217	0.460925	0	0	0.00818204	0	0	0.00945173	0.0197454	0	0.00968647	0.036847	0	0.0827922	0	0	0.0255231	0	0.00619892	0.00132857	0.00337359	0.020412	0.00248669	0.184209	0	0	0.00326995	0	0
TCGA-BP-5180-01	0.107009	0.046988	0.166733	0.0933064	0.00356317	0.467821	0	0.000561406	0.0579584	0.136233	0	0.139412	0	0.0462895	0.0109708	0.0355995	0	0.03509	0.0290169	0.0317605	0.0625353	0.342742	0	0	0	0.0718301	0	0	0	0.000260735	0.0269178	0.0632711	0	0.0647476	0	0.0214984	0.00509519	0.0165336	0	0.0162969	0.0134764	0.0147506	0.0290434	0.15918	0	0	0	0.0333602	0
TCGA-BP-5181-01	0.13831	0.132811	0.103615	0.0714236	0	0.458259	0	0	0.0189523	0.118554	0	0.208188	0	0	0.00389442	0	0.0289944	0.0440848	0.0572601	0	0.0849095	0.352552	0	0.00140376	0.0775077	0	0	0.00369844	0	0	0.00847951	0.0530427	0	0.0931459	0	0	0.00174241	0	0.0129725	0.0197241	0.0256189	0	0.0379896	0.157736	0	0.000628062	0.034678	0	0
TCGA-BP-5182-01	0.307289	0.102168	0.233103	0.159939	0.287221	0.924913	0	5.82879e-05	0.0223875	0.0985421	0	0.15624	0	0.0077897	0.000855232	0.0153102	0	0.0611204	0.0171985	0.0437591	0.0568354	0.487709	0.00885914	0	0	0.023336	0	0	0	4.74003e-05	0.0182058	0.0801355	0	0.127056	0	0.00633467	0.000695484	0.0124505	0	0.0497037	0.013986	0.0355854	0.0462191	0.39661	0.00720434	0	0	0.018977	0
TCGA-BP-5183-01	0.134968	0.0980339	0.254777	0.126371	0	0.530234	0	0	0.0670335	0.292965	0	0.0924717	0	0.0481966	0.0130541	0	0	0.0700605	0.0525369	0	0.0780276	0.282263	0	0	0.00339084	0	0	0	0	0	0.03571	0.156068	0	0.0492615	0	0.0256753	0.00695418	0	0	0.0373226	0.0279874	0	0.0415668	0.150367	0	0	0.00180637	0	0
TCGA-BP-5184-01	0.0928435	0.131187	0.20361	0.0977373	0.126331	0.438492	0.0248414	0	0.0493675	0.170708	0	0.141368	0	0	0	0.017557	0	0.0303408	0.00620819	0	0.0497384	0.494239	0	0	0.0156317	0	0	0	0.0127798	0	0.0253974	0.0878218	0	0.0727275	0	0	0	0.00903231	0	0.015609	0.00319384	0	0.0255883	0.254265	0	0	0.00804184	0	0
TCGA-BP-5185-01	0	0.00917103	0	0	0	0.00186919	0	0.0130558	0.0688856	0.34665	0	0.0726856	0	0.0437022	0.0594418	0	0	0.110199	0.0246789	0	0.0310831	0.191747	0	0	0.0378709	0	0	0	0	0.00177952	0.00938915	0.0472485	0	0.00990709	0	0.00595664	0.00810196	0	0	0.0150202	0.00336374	0	0.00423665	0.0261352	0	0	0.00516182	0	0
TCGA-BP-5186-01	0.0765704	0.174317	0.12628	0.106324	0	0.430959	0	0	0.134215	0.154133	0	0.135117	0	0.0101053	0.00788071	0.0555296	0	0.0749624	0.00854726	0	0.0664926	0.268293	0.00636984	0	0.0783532	0	0	0	0	0	0.069472	0.0797819	0	0.0699389	0	0.00523068	0.00407918	0.028743	0	0.0388017	0.0044242	0	0.0344176	0.138873	0.00329713	0	0.0405569	0	0
TCGA-BP-5187-01	0.0923064	0.108585	0.26955	0.113119	0	0.448611	0.0161856	0	0.0776199	0.215283	0	0.144411	0	0.0302238	0.00479153	0.0378128	0	0.0593129	0.00519745	0	0.115688	0.265649	0	0	0	0.0262851	0	0.00153941	0.00773617	0	0.0370996	0.102898	0	0.0690236	0	0.0144459	0.00229019	0.0180732	0	0.0283495	0.0024842	0	0.0552948	0.126971	0	0	0	0.0125634	0
TCGA-BP-5189-01	0.23152	0.103121	0.139337	0.208113	0.174846	0.704238	0	0	0.0687053	0.0445751	0	0.219961	0.00624853	0	0	0.0126282	0	0.0227402	0.110714	0	0.0503915	0.398645	0	0	0.032885	0	0	0.0325067	0	0	0.0458307	0.0297344	0	0.146728	0.00416816	0	0	0.00842376	0	0.0151691	0.0738529	0	0.0336143	0.265921	0	0	0.0219363	0	0
TCGA-BP-5190-01	0.0476959	0.035422	0.0640445	0.0188491	0	0.185789	0	0	0.0724566	0.127413	0	0.242398	0	0.0219875	0	0.0483223	0	0.0687708	0.00559901	0	0.0630583	0.329029	0	0	0.0197829	0	0	0.00118236	0	0	0.0179274	0.0315248	0	0.0599746	0	0.00544018	0	0.011956	0	0.0170154	0.00138532	0	0.015602	0.0814089	0	0	0.00489472	0	0
TCGA-BP-5191-01	0.0660737	0.152339	0.194453	0.0561666	0	0.340399	0	0.00741189	0.0217434	0.124288	0	0.370951	0	0.0379908	0.0506901	0	0	0.0652373	0.0126385	0.0151729	0.0687468	0.223369	0	0	0.00176002	0	0	0	0	0.00312561	0.00916925	0.0524126	0	0.156431	0	0.0160208	0.0213761	0	0	0.0275107	0.00532968	0.00639844	0.0289906	0.094195	0	0	0.000742202	0	0
TCGA-BP-5192-01	0.0719257	0.106503	0.0880583	0.0269319	0	0.266717	0.04498	0	0.0403366	0.128801	0	0.192154	0	0.0246444	0.000452435	0.011418	0	0.0495257	0.00393666	0	0.0643288	0.360088	0	0	0.0793341	0	0	0	0.011928	0	0.0106967	0.034156	0	0.0509563	0	0.00653532	0.000119979	0.00302789	0	0.0131334	0.00104394	0	0.017059	0.0954899	0	0	0.0210382	0	0
TCGA-BP-5194-01	0.102382	0.10891	0.211821	0.11523	0.0532882	0.469045	0.0594186	0	0.0454268	0.0826575	0	0.142821	0	0	0	0.00665728	0.000679516	0.0443073	0.00650422	0	0.0601686	0.514003	0	0	0.0352262	0	0	0.00212948	0.030624	0	0.0234127	0.0426012	0	0.0736093	0	0	0	0.00343112	0.000350219	0.0228357	0.00335224	0	0.0310105	0.264914	0	0	0.0181554	0	0
TCGA-BP-5195-01	0.139819	0.133371	0.180128	0.119015	0.134459	0.545094	0.0146777	0	0.0931983	0.074708	0	0.181672	0	0.0207861	0.0104913	0.0131823	0	0.0449585	0.107943	0	0.0618027	0.360957	0	0	0.00822911	0	0	0.0073936	0.00820414	0	0.0520935	0.0417583	0	0.101546	0	0.0116185	0.00586416	0.00736832	0	0.0251297	0.0603354	0	0.0345448	0.201758	0	0	0.00459969	0	0
TCGA-BP-5196-01	0.0605499	0.130258	0.509001	0.152789	0.0255295	0.622288	0	0	0.0564757	0.311265	0	0.0178699	0	0.105871	0.0282476	0.0182614	0	0.122681	0.0149989	0.00150176	0.0348793	0.228719	0	0	0	0.0566975	0	0.00253159	0	0	0.0290873	0.160314	0	0.00920374	0	0.0545277	0.0145487	0.00940539	0	0.0631859	0.00772506	0.000773469	0.0179643	0.117799	0	0	0	0.0292015	0
TCGA-BP-5198-01	0.0869725	0.110394	0.186093	0.178705	0.14316	0.538287	0.0205394	0	0.0362079	0.112308	0	0.236984	0.0310635	0	0.00713794	0	0.0236652	0	0.0193912	0.138662	0.0257366	0.343935	0	0	0.000650789	0	0	0.00371852	0.0124073	0	0.0218721	0.0678422	0	0.143155	0.0187645	0	0.00431182	0	0.0142954	0	0.0117137	0.0837613	0.0155467	0.207761	0	0	0.000393122	0	0
TCGA-BP-5199-01	0.109816	0.123387	0.799869	0.235411	0	0.784641	0.00935202	0	0.0368491	0.400788	0	0.0407148	0	0.0494364	0.0173131	0.134334	0	0.107825	0	0	0.047502	0.139829	0.00173125	0	0	0.014326	0	0	0.00819343	0	0.032284	0.351135	0	0.0356707	0	0.0433119	0.0151682	0.117691	0	0.094467	0	0	0.0416171	0.122506	0.00151677	0	0	0.0125512	0
TCGA-BP-5200-01	0.0775829	0.0931357	0.34888	0.28558	0.0280392	0.630043	0.0200887	0	0.0357997	0.202021	0	0.131542	0	0.0319979	0.00121131	0.0276632	0	0.0725211	0.0102306	0	0.0500654	0.358566	0	0	0	0.0392459	0	0.0190475	0.016536	0	0.0294684	0.166293	0	0.108278	0	0.026339	0.000997091	0.0227709	0	0.0596956	0.00842126	0	0.0412113	0.295153	0	0	0	0.0323052	0
TCGA-BP-5201-01	0.0865177	0.0706166	0.448378	0.132114	0	0.46436	0.000235005	0	0.0523275	0.327871	0	0.0766389	0	0.0804227	0.0155345	0.113904	0	0.0896584	0	0	0.0720072	0.159945	0	0	0	0.0114568	0	0	0.000118177	0	0.026314	0.164877	0	0.0385396	0	0.0404423	0.00781188	0.0572789	0	0.0450866	0	0	0.0362104	0.0804316	0	0	0	0.0057613	0
TCGA-BP-5202-01	0.0517499	0.112562	0.160617	0.114075	0.0262051	0.403387	0.0357175	0	0.0546187	0.0945178	0	0.125873	0	0.018081	0	0	0.00352901	0.0644805	0.0752361	0	0.0580086	0.462989	0	0	0	0.00694895	0	0	0.0138201	0	0.0211334	0.0365715	0	0.0487035	0	0.00699604	0	0	0.00136547	0.0249493	0.0291109	0	0.0224451	0.179143	0	0	0	0.00268874	0
TCGA-CJ-4634-01	0.0692189	0.213935	0.111417	0.124132	0.14099	0.429101	0.00528882	0	0.0279566	0.0993519	0	0.0997842	0	0.00969443	0	0	0	0.0237184	0.0582977	0	0.0345524	0.565207	0	0	0.0761484	0	0	0	0.00276801	0	0.0146316	0.0519978	0	0.0522241	0	0.00507378	0	0	0	0.0124135	0.0305113	0	0.0180837	0.295813	0	0	0.0398538	0	0
TCGA-CJ-4635-01	0.0696417	0.177354	0.364999	0.165464	0.148736	0.514795	0	0	0.0332331	0.390345	0	0.0741095	0	0.0356662	0.0152034	0.0449275	0	0.0428467	0	0.0628759	0.0344419	0.259296	0	0	0	0.00632791	0	0.000726779	0	0	0.0282931	0.332323	0	0.0630935	0	0.0303646	0.0129435	0.0382493	0	0.0364778	0	0.0535297	0.0293223	0.220753	0	0	0	0.0053873	0
TCGA-CJ-4636-01	0.101485	0.121256	0.279418	0.170701	0.240977	0.567424	0	0	0.00705096	0.312973	0	0	0	0.0289461	0.0105401	0.00784007	0	0.0519835	0.0130955	0	0.0388699	0.519494	0	0	0.00691589	0.000542514	0	0.00174836	0	0	0.00462571	0.205323	0	0	0	0.0189898	0.00691473	0.00514339	0	0.0341032	0.00859118	0	0.0255002	0.340809	0	0	0.0045371	0.000355911	0
TCGA-CJ-4637-01	0.227788	0.267027	0.971928	0.403135	0.0577311	1.22556	0	0.0101487	0.0719091	0.355752	0	0	0.00725297	0.071293	0.042231	0.0890808	0	0.0669091	0.0217035	0	0.120111	0.13194	0	0	0	0.0116687	0	0	0	0.0118037	0.0836356	0.413765	0	0	0.00843574	0.082919	0.0491177	0.103608	0	0.0778201	0.0252427	0	0.139698	0.153456	0	0	0	0.0135716	0
TCGA-CJ-4638-01	0.0473801	0.0544471	0.00977116	0	0	0.0995039	0.00282807	0	0.136669	0.260543	0	0.104869	0	0.0366458	0.0916805	0	0	0.111519	0.0339725	0	0.0307294	0.182319	0	0	0.00822596	0	0	0	0.000698312	0	0.0337465	0.0643336	0	0.0258943	0	0.00904864	0.0226379	0	0	0.0275363	0.00838854	0	0.00758775	0.0450184	0	0	0.00203116	0	0
TCGA-CJ-4639-01	0.13612	0.133957	0.57012	0.163537	0	0.646669	0	0	0.145501	0.330205	0	0.111526	0	0.0693426	0	0.0110291	0	0.100099	0.0166392	0	0.0576864	0.143114	0	0.000634679	0.012689	0	0	0.00153449	0	0	0.0989155	0.224482	0	0.0758186	0	0.047141	0	0.00749788	0	0.0680499	0.0113118	0	0.0392168	0.0972926	0	0.000431472	0.00862635	0	0
TCGA-CJ-4640-01	0.23137	0.0810249	0.396269	0.18963	0.127786	0.778857	0	0	0.0390088	0.260441	0	0.13446	0	0.0101868	0.00953384	0.0469009	0	0.0354743	0.0390754	0	0.101103	0.297934	0	0	0.0258836	0	0	0	0	0	0.0281337	0.187833	0	0.0969742	0	0.00734686	0.00687595	0.0338256	0	0.0255846	0.0281818	0	0.0729167	0.214874	0	0	0.0186677	0	0
TCGA-CJ-4641-01	0.255773	0.318059	0.451576	0.253325	0.0887505	0.957187	0	0	0.0112414	0.271356	0	0.0957838	0	0.0667758	0.0224231	0.0437886	0	0.0800355	0.0260091	0	0.0968642	0.23732	0.0257619	0	0.0226407	0	0	0	0	0	0.0125784	0.303629	0	0.107176	0	0.0747177	0.02509	0.0489965	0	0.0895544	0.0291024	0	0.108385	0.265545	0.0288258	0	0.0253335	0	0
TCGA-CJ-4642-01	0.0589952	0.158037	0	0.0115672	0	0.443986	0.11011	0	0.00148844	0.238155	0	0.00117551	0	0.0334081	0.0274116	0	0	0.0718042	0.0552268	0	0.0169454	0.358891	0.00308619	0	0.0822985	0	0	0	0.0467313	0	0.000631705	0.101074	0	0.000498894	0	0.0141786	0.0116337	0	0	0.0304742	0.0234386	0	0.00719176	0.152316	0.0013098	0	0.034928	0	0
TCGA-CJ-4643-01	0.07848	0.223096	0.191445	0.204431	0.144396	0.507054	0.00572471	0	0.0455198	0.102738	0	0.240539	0	0.00638061	0	0.0213753	0	0.054052	0.114097	0	0.0760868	0.313986	0	0	0.0195021	0	0	0	0.00481687	0	0.0383011	0.0864451	0	0.202394	0	0.00536876	0	0.0179855	0	0.0454803	0.0960029	0	0.0640207	0.264193	0	0	0.0164094	0	0
TCGA-CJ-4644-01	0.116293	0.0515859	0.381641	0.154019	0.0851135	0.602641	0	0	0.121602	0.28504	0	0.0499197	0	0.0041297	0.00632623	0.041822	0	0.0746775	0.072656	0	0.0483272	0.287895	0	0	0.00760544	0	0	0	0	0	0.0715843	0.167797	0	0.0293867	0	0.00243107	0.00372412	0.0246198	0	0.0439611	0.042771	0	0.0284492	0.169477	0	0	0.00447716	0	0
TCGA-CJ-4868-01	0.0786	0.161647	0.371627	0.213352	0.210747	0.786988	0	0	0.058505	0.194517	0	0.13917	0	0.0433511	0.0183777	0	0	0.0117644	0.0333097	0.0346598	0.0727483	0.375809	0	0	0.00646313	0.0024805	0	0.00884466	0	0	0.0530752	0.176464	0	0.126254	0	0.0393278	0.0166721	0	0	0.0106726	0.0302183	0.0314431	0.0659967	0.340931	0	0	0.0058633	0.00225029	0
TCGA-CJ-4869-01	0.269523	0.132262	0.701248	0.186291	0	0.821218	0	0	0.00462253	0.405983	0	0.156048	0	0.0544811	0.0283674	0.0423141	0	0.071422	0.00370789	0	0.0282982	0.196962	0	0	0	0.00779297	0	0	0	0	0.00343686	0.30185	0	0.116022	0	0.0405068	0.0210913	0.0314607	0	0.0531024	0.00275683	0	0.0210398	0.146442	0	0	0	0.00579409	0
TCGA-CJ-4870-01	0.0144516	0.103688	0.0725294	0.0453968	0	0.270941	0.0467322	0	0.00140724	0.0293312	0	0.248967	0	0	0	0	0.0726512	0.017366	0.168203	0.0506755	0.0268671	0.287487	0	0.00470501	0.0248193	0.0207882	0	0	0.0130605	0	0.000393291	0.00819737	0	0.0695804	0	0	0	0	0.0203043	0.00485338	0.0470089	0.0141626	0.00750872	0.0803458	0	0.00131494	0.00693641	0.00580982	0
TCGA-CJ-4871-01	0.100444	0.0982699	0.125482	0.0888112	0	0.417525	0	0	0.0625608	0.104293	0	0.190246	0	0.0131845	0.0107143	0	0.0102594	0.0272831	0.0431232	0	0.0886376	0.431441	0	0	0.0131845	0	0	0.00507251	0	0	0.0277978	0.0463408	0	0.0845327	0	0.00585831	0.00476074	0	0.00455861	0.0121228	0.0191611	0	0.0393847	0.191704	0	0	0.00585833	0	0
TCGA-CJ-4872-01	0.0673222	0.129545	0.274857	0.092516	0.0912983	0.502401	0.0157689	0	0.0336526	0.142997	0	0.260209	0	0.0194981	0.0044822	0.0243579	0.000324738	0.0204051	0.0429052	0	0.0945443	0.284178	0	0	0.0566766	0	0	0	0.0101242	0	0.0216062	0.0918091	0	0.167064	0	0.0125185	0.00287773	0.0156386	0.000208494	0.0131008	0.0275467	0	0.0607009	0.182453	0	0	0.0363884	0	0
TCGA-CJ-4873-01	0.0844877	0.178604	0.119973	0.0898055	0.0451451	0.621223	0	0	0.0155865	0.237236	0	0.162745	0	0.0261769	0.0135857	0.00694253	0	0.0526009	0.0219327	0.0454136	0.0539378	0.349542	0.00107263	0	0.0132291	0	0	0	0	0	0.00845928	0.128755	0	0.0883264	0	0.014207	0.00737338	0.00376792	0	0.0285481	0.0119035	0.0246473	0.0292736	0.189707	0.00058215	0	0.00717981	0	0
TCGA-CJ-4874-01	0.145447	0.053127	0.461678	0.167866	0.0336156	0.612432	0.00245378	0	0.0765973	0.361935	0	0.00420983	0	0.0290456	0.0186129	0.0504917	0	0.100785	0.018981	0	0.0947858	0.231954	0	0	0.00110907	0.0090391	0	0	0.00136688	0	0.0426687	0.201616	0	0.00234509	0	0.0161799	0.0103684	0.0281265	0	0.0561425	0.0105734	0	0.0528006	0.12921	0	0	0.000617807	0.00503524	0
TCGA-CJ-4875-01	0.0246009	0.039047	0.316949	0.0582625	0	0.288132	0	0	0.0331637	0.490625	0	0	0	0.0769679	0.0172915	0.0242826	0	0.139751	0.0176386	0	0.0154913	0.177331	0	0	0	0.0074568	0	0	0	0	0.0132753	0.196395	0	0	0	0.0308099	0.0069217	0.00972021	0	0.0559418	0.00706065	0	0.00620111	0.0709847	0	0	0	0.00298492	0
TCGA-CJ-4876-01	0.078772	0.0553891	0.30054	0.0673798	0	0.324276	0	0	0.172517	0.427149	0	0	0.00274692	0.0365453	0.0751439	0.0239556	0	0.133687	0.00365031	0	0.0722896	0.0425726	0	0	0	0.00974143	0	0	0	0	0.0555078	0.137436	0	0	0.000883826	0.0117585	0.0241777	0.00770777	0	0.0430142	0.0011745	0	0.0232593	0.0136978	0	0	0	0.00313433	0
TCGA-CJ-4878-01	0.0705909	0.149077	0.054435	0.0905141	0	0.340323	0.00228418	0.00346626	0	0	0	0.36282	0	0.00307508	0.0142424	0	0.0816691	0	0.134454	0	0.0628025	0.209027	0	0.00723735	0	0.089568	0	0.0293544	0.000647828	0.000983085	0	0	0	0.102901	0	0.000872139	0.00403935	0	0.0231626	0	0.0381332	0	0.0178118	0.0592833	0	0.00205263	0	0.0254029	0
TCGA-CJ-4881-01	0.106693	0.175089	0.128945	0.166712	0.103437	0.522458	0	0	0.0570502	0.14112	0	0.236403	0	0.0232882	0.0132305	0.00880188	0	0.0832258	0.0468926	0.00174573	0.0377373	0.305811	0	0	0.0224481	0	0	0.0222458	0	0	0.0380965	0.0942359	0	0.157863	0	0.0155512	0.00883493	0.00587765	0	0.0555758	0.0313136	0.00116575	0.0251999	0.204212	0	0	0.0149902	0	0
TCGA-CJ-4882-01	0.179626	0.424954	0.128737	0.159896	0	0.593889	0.0114563	0.0299374	0.0801937	0.171185	0	0.247111	0	0.0689571	0.0517599	0.00835825	0	0.0543314	0.011936	0	0.064295	0.160564	0.00177808	0	0.0363226	0	0	0.00181418	0.0109178	0.0285301	0.0764239	0.163138	0	0.235495	0	0.0657155	0.0493268	0.00796534	0	0.0517774	0.0113749	0	0.0612725	0.153016	0.0016945	0	0.0346151	0	0
TCGA-CJ-4884-01	0.161777	0.150181	0.203114	0.128095	0.0543791	0.568177	0	0.00420465	0.05109	0.22317	0	0.149848	0	0.033543	0.0115511	0.016568	0	0.0607634	0.0548568	0	0.0543708	0.332723	0	0	0.00731172	0	0	0	0	0.0026013	0.031608	0.138069	0	0.0927064	0	0.0207521	0.00714633	0.0102501	0	0.0375926	0.0339383	0	0.0336377	0.205846	0	0	0.00452355	0	0
TCGA-CJ-4885-01	0.0823138	0.0355065	0.105328	0.0594398	0	0.355619	0.0380248	0	0.0791791	0.144101	0	0.217523	0	0.0131447	0	0.00529888	0	0.0753422	0.102357	0	0.0302866	0.260526	0	0.00982281	0.0234304	0	0	0.000963679	0.0108923	0	0.0226809	0.0412778	0	0.0623097	0	0.00376532	0	0.00151787	0	0.0215819	0.0293203	0	0.00867563	0.0746279	0	0.00281376	0.00671166	0	0
TCGA-CJ-4886-01	0.131063	0.171637	0.348467	0.162652	0.0603369	0.627713	0.000199762	0	0.0983249	0.185206	0	0.117522	0	0.0169009	0	0.0254235	0	0.127765	0.0104105	0	0.102623	0.290228	0	0	0.0155799	0.00742437	0	0.00239229	0.000146296	0	0.0720082	0.135636	0	0.0860669	0	0.0123774	0	0.0186189	0	0.0935686	0.0076241	0	0.0751563	0.212548	0	0	0.0114099	0.00543724	0
TCGA-CJ-4887-01	0.169002	0.090376	0.386792	0.148554	0.0621345	0.663681	0.000163575	0	0.0112147	0.350922	0	0	0	0.0389627	0.025422	0.0824738	0	0.0913888	0.039463	0	0.0621004	0.281583	0.000240035	0	0	0.0160167	0	4.97256e-05	9.44057e-05	0	0.00647245	0.202531	0	0	0	0.0224869	0.0146721	0.047599	0	0.0527442	0.0227757	0	0.0358407	0.162513	0.000138534	0	0	0.00924392	0
TCGA-CJ-4888-01	0.192774	0.0588565	0.66714	0.39698	0.142099	0.913675	0	0.000484631	0.0576815	0.374747	0	0.0629851	0.00906592	0.0359197	0.00592523	0.0801437	0	0.0478167	0.0102019	0	0.0826257	0.223669	0.00181287	0	0	0.00258115	0	0.00434039	0	0.000478935	0.0570036	0.370342	0	0.0622449	0.00895938	0.0354976	0.0058556	0.0792019	0	0.0472547	0.010082	0	0.0816546	0.22104	0.00179157	0	0	0.00255081	0
TCGA-CJ-4889-01	0.456548	0.409709	0.101046	0.20846	0.154994	0.662969	0.0265317	0.0918823	0.119005	0.111835	0	0.177635	0	0.00834395	0.00251831	0	0	0.0456647	0.0115103	0.00765398	0.0617186	0.310334	0	0	0.025042	0	0	0.000324728	0.0326416	0.113042	0.146411	0.13759	0	0.218543	0	0.0102655	0.00309825	0	0	0.0561808	0.014161	0.00941662	0.0759317	0.3818	0	0	0.0308089	0	0
TCGA-CJ-4890-01	0.0647252	0.274895	0.530539	0.35949	0.513796	0.860895	0.0092364	0	0.03084	0.262613	0	0.0524087	0	0.0155633	0.00128723	0.0425627	0	0.0300399	0	0.0423368	0.053477	0.436297	0.00159332	0	0.0217449	0	0	0	0.0101892	0	0.0340213	0.289703	0	0.0578151	0	0.0171688	0.00142002	0.0469534	0	0.0331388	0	0.0467041	0.0589936	0.481304	0.00175769	0	0.0239881	0	0
TCGA-CJ-4891-01	0.0157113	0.0892106	0.0318501	0.161408	0.0241754	0.418234	0	0.00284982	0.00930816	0.0630855	0	0.0959256	0	0.0100975	0.0292619	0	0	0.0641261	0.245496	0.0141633	0.0382675	0.377884	0	0.0369083	0.00704889	0	0	0.00557781	0	0.00133451	0.00435881	0.0295416	0	0.0449199	0	0.00472842	0.0137027	0	0	0.0300289	0.11496	0.00663236	0.0179198	0.176955	0	0.0172834	0.00330084	0	0
TCGA-CJ-4892-01	0.107356	0.0684423	0.569626	0.125825	0	0.504219	0	0	0.0458796	0.491048	0	0.0358545	0	0.056009	0.0256769	0.0189364	0	0.14066	0.0243469	0	0.0258513	0.12421	0	0.001107	0	0.0104203	0	0	0	0	0.0279892	0.299568	0	0.0218733	0	0.0341687	0.0156644	0.0115523	0	0.0858107	0.014853	0	0.0157708	0.0757756	0	0.000675333	0	0.00635699	0
TCGA-CJ-4893-01	0.13721	0.116612	0.427451	0.164278	0.0251371	0.665977	0.00353359	0	0.0613481	0.390132	0	0.109166	0	0.0200179	0	0.0197683	0	0.037193	0.0591486	0	0.071216	0.216842	0	0	0.0112804	0	0	0.000353983	0.00222179	0	0.0385734	0.2453	0	0.0686395	0	0.0125865	0	0.0124295	0	0.0233856	0.0371904	0	0.044778	0.136342	0	0	0.00709269	0	0
TCGA-CJ-4894-01	0.185556	0.139501	0.476135	0.206432	0.0272779	0.819867	0	0	0.0548027	0.386375	0	0	0	0.0556434	0.01455	0.0744508	0	0.118135	0.0155177	0	0.0739866	0.192673	0	0	0	0.0138656	0	0	0	0	0.0484008	0.34124	0	0	0	0.0491432	0.0128503	0.0657536	0	0.104335	0.0137049	0	0.0653436	0.170165	0	0	0	0.0122459	0
TCGA-CJ-4895-01	0.0510097	0.158567	0.191385	0.207861	0.206885	0.563896	0.0146204	0	0.00227736	0.119022	0	0.113815	0	0.0607714	0.00137702	0.00840196	0	0.0680074	0.101748	0	0.0634911	0.427392	0	0	0	0.0190771	0	0	0.00887288	0	0.0013821	0.0722325	0	0.0690727	0	0.0368813	0.000835696	0.00509903	0	0.0412727	0.0617492	0	0.0385318	0.259378	0	0	0	0.0115776	0
TCGA-CJ-4897-01	0.130717	0.077192	0.129286	0.053364	0	0.405145	0.0832136	0	0.147244	0.146685	0	0.0852829	0	0.0323798	0.00371352	0.0133471	0	0.0378932	0.0249998	0	0.115846	0.272647	0	0	0.0367483	0	0	0	0.0364557	0	0.0645071	0.0642623	0	0.0373623	0	0.0141855	0.00162689	0.00584735	0	0.0166009	0.0109524	0	0.0507518	0.119446	0	0	0.0160993	0	0
TCGA-CJ-4899-01	0.126856	0.247539	0.177453	0.138227	0.23463	0.577248	0.0530708	0	0.0362961	0.0865841	0	0.103485	0	0.00327128	0.000915929	0.00580759	0	0.017076	0.00216523	0	0.020965	0.594986	0	0	0.0753775	0	0	0	0.040874	0	0.0279545	0.0666852	0	0.0797019	0	0.00251947	0.000705429	0.00447288	0	0.0131515	0.00166762	0	0.0161468	0.458245	0	0	0.0580541	0	0
TCGA-CJ-4900-01	0.178681	0.0922617	0.263469	0.173675	0.00996592	0.536103	0.00320272	0	0.138115	0.239981	0	0.12022	0	0.0535543	0.0306117	0.0228553	0	0.0406053	0.0230087	0	0.0543103	0.256491	9.95793e-05	0.00295644	0.0106247	0	0	0.00336348	0.00228785	0	0.098662	0.17143	0	0.0858785	0	0.0382563	0.0218673	0.0163266	0	0.0290062	0.0164362	0	0.0387964	0.183224	7.11341e-05	0.00211192	0.00758968	0	0
TCGA-CJ-4901-01	0.142613	0.224466	0.51974	0.251751	0.00586619	0.793541	0.00723765	0	0.0528854	0.243958	0	0.148416	0	0.0642846	0.0255664	0.142036	0	0.0262193	0	0	0.10505	0.153282	0.0157787	0	0	0.0123873	0	0.00289811	0.00715302	0	0.052267	0.241105	0	0.146681	0	0.0635329	0.0252674	0.140376	0	0.0259127	0	0	0.103822	0.15149	0.0155942	0	0	0.0122425	0
TCGA-CJ-4902-01	0.0957434	0.170951	0.272854	0.139965	0.149295	0.562339	0	0.000882334	0.0563457	0.123477	0	0.0776526	0	0.0339902	0.0198173	0.00364866	0	0.0488082	0.0268363	0.0327423	0.0635223	0.481164	0	0	0.0311131	0	0	0	0	0.00066154	0.0422459	0.0925782	0	0.0582209	0	0.0254846	0.0148582	0.00273562	0	0.0365945	0.0201208	0.0245489	0.0476266	0.360758	0	0	0.0233274	0	0
TCGA-CJ-4903-01	0.102717	0.0438844	0.233521	0.144249	0.028494	0.543174	0	5.36419e-05	0.0585685	0.164236	0	0.118149	0	0.0546975	0	0.0280083	0	0.0944109	0.0430283	0	0.0398324	0.304069	0	0	0	0.0926693	0	0.00227691	0	2.96069e-05	0.0323261	0.0906477	0	0.0652106	0	0.0301895	0	0.0154588	0	0.0521088	0.0237489	0	0.0219849	0.167827	0	0	0	0.0511475	0
TCGA-CJ-4904-01	0.0550606	0.171058	0.285957	0.175276	0.0785688	0.533535	0.0402627	0	0.0303	0.135228	0	0.201873	0	0	0	0.0357413	0	0.0364514	0.0381078	0	0.141999	0.287234	0	0	0.0528017	0	0	0	0.0235335	0	0.0177103	0.079041	0	0.117995	0	0	0	0.0208908	0	0.0213058	0.022274	0	0.0829987	0.167889	0	0	0.0308626	0	0
TCGA-CJ-4905-01	0.0835351	0.129027	0.336074	0.128684	0.0822386	0.511487	0.0432745	0	0.00670698	0.152761	0	0.14798	0	0	0	0	0.078319	0.0444102	0.107105	0	0.0444478	0.309765	0	0	0.0652296	0	0	0	0.0207358	0	0.00321378	0.0731981	0	0.0709076	0	0	0	0	0.037528	0.02128	0.0513215	0	0.021298	0.14843	0	0	0.031256	0	0
TCGA-CJ-4907-01	0.126163	0.11093	0.174757	0.100893	0.0877034	0.514403	0.0293686	0	0.0542376	0.0889696	0	0.104119	0	0.00322865	0.00492507	0	0.0199564	0.0413281	0.0744568	0	0.0502014	0.496839	0	0	0.0308539	0	0	0.00151532	0.01539	0	0.0284221	0.0466227	0	0.0545616	0	0.0016919	0.00258088	0	0.0104578	0.0216571	0.0390175	0	0.026307	0.260358	0	0	0.0161684	0	0
TCGA-CJ-4908-01	0.0655567	0.218308	0.259485	0.155365	0.130368	0.515191	0.019308	0	0.0820419	0.185507	0	0.112	0	0.0283929	0.00226415	0	0	0.0430863	0.038001	0	0.0644341	0.359873	0	0	0.0602026	0	0	0.00488971	0.0133626	0	0.0567793	0.128385	0	0.0775123	0	0.0196501	0.00156697	0	0	0.029819	0.0262996	0	0.0445933	0.24906	0	0	0.0416649	0	0
TCGA-CJ-4912-01	0.0413864	0.0962956	0.000230955	0.0164534	0	0.164632	0	0.00206488	0.133213	0.124003	0	0.121829	0	0.0411359	0.0404335	0.00883418	0	0.0567623	0.0361799	0	0.00825623	0.4222	0	0	0.00106046	0.000937922	0	0.0030895	0	0.00061377	0.0395966	0.0368589	0	0.0362126	0	0.0122273	0.0120185	0.00262589	0	0.0168721	0.0107542	0	0.0024541	0.125496	0	0	0.000315212	0.00027879	0
TCGA-CJ-4916-01	0.0716173	0.092987	0.771798	0.230126	0	0.716468	0	0	0.0725884	0.373582	0	0	0	0.0484534	0.0225373	0.107289	0	0.122347	0	0	0.0887548	0.151638	0.000868011	0	0	0.011942	0	0	0	0	0.055312	0.284668	0	0	0	0.0369213	0.0171733	0.0817535	0	0.0932278	0	0	0.0676308	0.115548	0.00066142	0	0	0.00909976	0
TCGA-CJ-4918-01	0.0676076	0.183588	0.207769	0.155553	0.14892	0.551652	0.00702998	0	0.0387449	0.13211	0	0.138125	0	0.0313665	0.0179907	0	0	0.0392767	0.0460097	0	0.0706049	0.454712	0	0	0.00542401	0.0186065	0	0	0.00506709	0	0.0279267	0.0952227	0	0.0995579	0	0.0226085	0.0129674	0	0	0.02831	0.0331631	0	0.0508909	0.327749	0	0	0.00390954	0.0134112	0
TCGA-CJ-4920-01	0.028137	0.150866	0.124229	0.146256	0.0590637	0.433689	0.0374463	0	0.00449009	0.053556	0	0.189669	0	0.0400339	0.0070758	0	0	0.0434034	0.0979953	0	0.0332708	0.424016	0	0	0	0.0690435	0	0	0.02291	0	0.00274708	0.0327661	0	0.116041	0	0.0244931	0.00432904	0	0	0.0265546	0.0599545	0	0.0203554	0.259417	0	0	0	0.0422415	0
TCGA-CJ-5671-01	0.0922903	0.310092	0.208099	0.190776	0.249425	0.750011	0.00416165	0	0.0141972	0.125312	0	0.200683	0	0.00279216	0.0212322	0	0	0.0323241	0	0.0282807	0.0269523	0.51571	0	0	0.0283545	0	0	0	0.00375801	0	0.0128201	0.113158	0	0.181218	0	0.00252135	0.0191729	0	0	0.0291889	0	0.0255377	0.0243381	0.46569	0	0	0.0256044	0	0
TCGA-CJ-5672-01	0.155595	0.112625	0.445148	0.199037	0.0270499	0.852453	0	0	0.057434	0.391598	0	0	0	0.0146322	0.0407361	0.0321616	0	0.0957528	0.0354827	0	0.0668303	0.248779	0	0	0.0137938	0.00113658	0	0.00166283	0	0	0.040778	0.278033	0	0	0	0.0103888	0.0289225	0.0228346	0	0.0679842	0.0251926	0	0.0474493	0.176633	0	0	0.00979353	0.000806966	0
TCGA-CJ-5675-01	0.166172	0.0515459	0.764636	0.227608	0.015354	0.81404	0	0.00171906	0.0115621	0.439869	0	0	0	0.0167599	0.0211786	0.168801	0	0.0801127	0	0	0.0605319	0.170601	0.00953028	0	0	0.0193343	0	0	0	0.00120704	0.00811833	0.308855	0	0	0	0.011768	0.0148706	0.118524	0	0.0562513	0	0	0.0425026	0.119788	0.00669171	0	0	0.0135756	0
TCGA-CJ-5676-01	0.0512481	0.14691	0.191136	0.114066	0.0669331	0.412569	0	0	0.0782709	0.170687	0	0.178648	0	0.0531506	0.0129606	0.00305518	0	0.0325676	0.0584705	0	0.0279651	0.37573	0	0	0	0.00849367	0	0	0	0	0.037209	0.0811425	0	0.0849271	0	0.0252671	0.00616131	0.0014524	0	0.0154822	0.0277961	0	0.0132943	0.178617	0	0	0	0.00403778	0
TCGA-CJ-5677-01	0.107894	0.0827862	0.0536695	0.113214	0.101876	0.553297	0	0	0.0537607	0.0629523	0	0.0793512	0	0.0128267	0.00558127	0.0280658	0	0.0342498	0.0615526	0.0999981	0.0332978	0.51898	0	0	0.00821416	0	0	0.00116948	0	0	0.0224582	0.026298	0	0.0331486	0	0.00535831	0.00233155	0.0117243	0	0.0143077	0.0257133	0.0417737	0.01391	0.216801	0	0	0.00343142	0	0
TCGA-CJ-5678-01	0.274427	0.00767045	0.395761	0.119969	0	0.730804	0	0.00784153	0.0736482	0.299204	0	0.0465524	0	0.0400869	0.0600778	0.0687819	0	0.112856	0.0121184	0	0.11148	0.158673	0.00322325	0	0	0.00545602	0	0	0	0.00460446	0.0432454	0.17569	0	0.0273351	0	0.0235386	0.035277	0.0403879	0	0.0662678	0.00711582	0	0.0654597	0.0931712	0.00189266	0	0	0.00320371	0
TCGA-CJ-5679-01	0	0.034845	0.0337892	0.00431543	0	0.293573	0.0191275	0	0.0308316	0.106553	0	0.0849987	0	0.00409885	0.0230261	0	0	0.0331812	0	0.485926	0.00826742	0.180952	0	0.00285696	0.0201809	0	0	0	0.00397644	0	0.00640963	0.0221514	0	0.0176705	0	0.000852117	0.00478694	0	0	0.00689809	0	0.10102	0.00171873	0.0376184	0	0.000593938	0.00419544	0	0
TCGA-CJ-5680-01	0.129964	0.100563	0.0401321	0.0780877	0	0.479772	0.0192526	0	0	0.0792004	0	0.157248	0	0.00845579	0	0	0	0.039239	0.170045	0	0.0271423	0.450219	0	0.0100276	0.031377	0	0	0.00779308	0.00766536	0	0	0.0315333	0	0.0626077	0	0.00336664	0	0	0	0.0156229	0.0677029	0	0.0108066	0.179253	0	0.00399247	0.0124926	0	0
TCGA-CJ-5681-01	0.175577	0.171142	0	0.016233	0.0704218	0.597209	0.0354752	0	0.0307941	0.0218561	0	0.0805026	0	0	0.017886	0	0	0.024466	0.0499349	0.0248762	0	0.454485	0.227327	0.0122119	0.0200871	0	0	9.80699e-05	0.010316	0	0.00895477	0.00635563	0	0.0234097	0	0	0.00520115	0	0	0.00711458	0.0145208	0.00723387	0	0.132162	0.0661056	0.00355117	0.00584123	0	0
TCGA-CJ-5682-01	0.0770242	0.0605603	0.237793	0.0955557	0	0.449274	0	0	0.0480963	0.200696	0	0.24333	0	0.00811222	0.000404649	0.0249239	0	0.0512799	0.026713	0	0.122171	0.248123	0	0	0.0212034	0	0	0.00494683	0	0	0.0193107	0.0805793	0	0.0976969	0	0.00325706	0.000162467	0.0100069	0	0.0205889	0.0107253	0	0.0490517	0.0996214	0	0	0.00851318	0	0
TCGA-CJ-5683-01	0.0446992	0.0855132	0.126051	0.0663887	0	0.365257	0	0	0.0795938	0.162604	0	0.129454	0	0.015573	0.000451904	0.00572487	0	0.080353	0.0383919	0	0.0344104	0.439863	0	0	0.00110224	0.0124782	0	0	0	0	0.0306412	0.0625978	0	0.0498358	0	0.00599515	0.000173969	0.00220391	0	0.0309335	0.0147797	0	0.013247	0.169334	0	0	0.000424329	0.00480373	0
TCGA-CJ-5684-01	0.18011	0.0435898	0.401096	0.0786796	0	0.563778	0	0	0.0884049	0.319507	0	0.095491	0	0.0416953	0.0121945	0.0358568	0	0.0873455	0.00504327	0.00262327	0.0646397	0.198296	0	0	0.0489035	0	0	0	0	0	0.0520665	0.188175	0	0.0562399	0	0.0245567	0.00718201	0.021118	0	0.0514425	0.00297026	0.00154499	0.0380698	0.116787	0	0	0.028802	0	0
TCGA-CJ-5686-01	0.0957474	0.125725	0.293531	0.232805	0.102167	0.538949	0.000852285	0	0.122169	0.11386	0	0.17995	0	0.0245833	0	0.0511077	0	0.0157849	0.0465093	0	0.0553312	0.372621	0	0	0.000530886	0	0	0.0166998	0.000642532	0	0.0921026	0.0858385	0	0.135663	0	0.0185332	0	0.0385298	0	0.0119001	0.0350631	0	0.0417138	0.280917	0	0	0.000400231	0	0
TCGA-CJ-5689-01	0.0697447	0.0407521	0.444301	0.158507	0.143061	0.605549	0.020753	0	0.0539153	0.190145	0	0.0290773	0.00102404	0.0190117	0.00752866	0	0.00896764	0.068382	0.0947627	0	0.0185529	0.444431	0	0	0.0374302	0	0	0.00601908	0.0140497	0	0.0365005	0.128727	0	0.0196852	0.000693269	0.0128709	0.00509687	0	0.00607106	0.0462943	0.0641539	0	0.0125603	0.300878	0	0	0.0253401	0	0
TCGA-CJ-6027-01	0.188459	0	0.690823	0.261658	0	0.888317	0	0	0.0238625	0.280473	0	0	0	0.0720395	0.00831384	0.100306	0	0.100635	0	0.0508725	0.130704	0.2323	0	0	0	0.000494167	0	0	0	0	0.0185154	0.217623	0	0	0	0.0558967	0.00645085	0.077829	0	0.0780842	0	0.0394728	0.101416	0.180246	0	0	0	0.000383433	0
TCGA-CJ-6028-01	0.210212	0.178649	0.551264	0.297224	0.152809	0.834874	0.0290514	0	0.0759533	0.262975	0	0.0879635	0.00547837	0.0349432	0	0.0910598	0	0.0391053	0	0.0279274	0.0641821	0.27234	0	0	0	0.00589878	0	0.00312116	0.0286667	0	0.0749476	0.259493	0	0.0867988	0.00540584	0.0344805	0	0.0898541	0	0.0385875	0	0.0275576	0.0633323	0.268734	0	0	0	0.00582067	0
TCGA-CJ-6030-01	0.222183	0.132496	0.384492	0.283153	0.420727	0.832091	0.00881587	0	0.03138	0.119386	0	0.132731	0	0.0284871	0	0.0537089	0	0.0239215	0.00385877	0	0.045732	0.526302	0	0	0.0256765	0	0	0	0.00763926	0	0.0271919	0.103452	0	0.115016	0	0.0246851	0	0.0465407	0	0.0207288	0.00334376	0	0.0396284	0.456059	0	0	0.0222496	0	0
TCGA-CJ-6031-01	0.113232	0.14549	0.277151	0.122473	0.204699	0.611717	0	0.00229729	0.0527331	0.182166	0	0.0912306	0	0.00952901	0.0212918	0.0175001	0	0.0422287	0	0.0126024	0.0487154	0.472686	0	0	0.0368945	0	0	0.0101255	0	0.00157832	0.0362295	0.125154	0	0.0626787	0	0.00654678	0.0146282	0.0120232	0	0.0290126	0	0.0086583	0.0334692	0.324752	0	0	0.0253478	0	0
TCGA-CJ-6032-01	0.0996544	0.161595	0.131084	0.167855	0	0.458336	0	0	0.0753891	0.198173	0	0.126045	0	0.0273181	0.00752833	0.0234282	0	0.10322	0.0300341	0	0.0542601	0.314933	0	0	0	0.0396726	0	0	0	0	0.0403016	0.105939	0	0.0673812	0	0.0146037	0.0040245	0.0125242	0	0.0551792	0.0160557	0	0.0290064	0.168357	0	0	0	0.0212082	0
TCGA-CJ-6033-01	0.112706	0.127055	0.127124	0.0721078	0.0441647	0.495538	0.0139619	0	0.027269	0.145952	0	0.079365	0	0.00712724	0.0680808	0	0	0.0424221	0.120818	0.0714466	0.0431353	0.369142	0	0	0.0112803	0	0	0	0.00646157	0	0.0126201	0.0675467	0	0.0367301	0	0.00329848	0.0315078	0	0	0.0196329	0.0559143	0.0330655	0.019963	0.170839	0	0	0.00522053	0	0
TCGA-CW-5580-01	0.036245	0.111595	0.193836	0.190702	0.169912	0.508399	0	0	0.0269214	0.0223487	0	0.18366	0	0.0217705	0	0	0	0.062393	0.119584	0	0.0427867	0.435562	0	0.0379666	0	0.036698	0	0.0103093	0	0	0.0136119	0.0112999	0	0.0928615	0	0.0110075	0	0	0	0.0315469	0.0604634	0	0.0216336	0.220227	0	0.0191965	0	0.0185551	0
TCGA-CW-5581-01	0.100763	0.163575	0.105918	0.0786288	0	0.342833	0	0	0.114595	0.161479	0	0.253373	0	0.0285856	0	0.0238689	0	0.0517833	0.00839306	0	0.0786286	0.227168	0.00622618	0.00210173	0.0413188	0	0	0.0024789	0	0	0.0541711	0.076334	0	0.119774	0	0.013513	0	0.0112833	0	0.0244789	0.00396755	0	0.0371692	0.107387	0.00294323	0.000993525	0.0195321	0	0
TCGA-CW-5583-01	0.0801926	0.129899	0.178064	0.112549	0.0311	0.3847	0.0684713	0	0.0548018	0.121183	0	0.141411	0	0	0	0	0.0812506	0.0342895	0.0617217	0	0.0866066	0.272511	0	0.00128533	0.0556617	0	0	0.0208059	0.0333584	0	0.0266987	0.0590389	0	0.0688936	0	0	0	0	0.0395843	0.0167054	0.0300701	0	0.0421937	0.132764	0	0.000626198	0.0271177	0	0
TCGA-CW-5584-01	0.144791	0.178598	0.050374	0.153502	0.0942388	0.530665	0	0.00056437	0.102558	0.0477573	0	0.132332	0	0.00257244	0.00153251	0	0.0050577	0.0254724	0.172621	0	0.0676197	0.407359	0	0	0.0345531	0	0	0	0	0.000320358	0.0582159	0.0271089	0	0.0751164	0	0.00146022	0.00086991	0	0.00287094	0.0144591	0.0979865	0	0.0383835	0.231233	0	0	0.0196137	0	0
TCGA-CW-5585-01	0.101174	0.0997242	0.081317	0.0413129	0	0.373108	0.0182897	0	0.0145153	0.0483054	0	0.244231	0	0	0.00230711	0	0.0606344	0.0576255	0.173643	0	0.0290725	0.315637	0	0.00132085	0.0344187	0	0	0	0.00535486	0	0.00424978	0.0141428	0	0.0715056	0	0	0.000675475	0	0.0177525	0.0168716	0.0508389	0	0.00851181	0.0924121	0	0.000386716	0.0100771	0	0
TCGA-CW-5587-01	0.0876431	0.16931	0.570045	0.320864	0.136013	0.823994	0	0	0.0281353	0.368256	0	0	0	0.0178951	0.0118314	0.0394622	0	0.0994731	0.0512088	0	0.0949324	0.288308	0	0	0.00013559	0	0	0.00036127	0	0	0.0273114	0.357473	0	0	0	0.0173711	0.0114849	0.0383066	0	0.0965602	0.0497093	0	0.0921525	0.279866	0	0	0.00013162	0	0
TCGA-CW-5588-01	0.0448517	0.132831	0.139732	0.137023	0.249943	0.44808	0.0299967	0	0.0236	0.0730712	0	0.130776	0	0.00536261	0.00377452	0.00770764	0	0.0287423	0.0639721	0	0.0269288	0.58739	0	0	0.00154039	0.0101666	0	0.00697098	0.0171383	0	0.0134836	0.0417486	0	0.0747177	0	0.00306388	0.00215654	0.00440369	0	0.0164217	0.0365499	0	0.0153855	0.3356	0	0	0.00088009	0.00580858	0
TCGA-CW-5589-01	0.0515278	0.138239	0.209706	0.131338	0.147003	0.473796	0.00659585	0	0.0110015	0.0708457	0	0.190913	0	0.00321067	0.00581618	0.00834101	0	0.0186012	0.0823209	0	0.0331364	0.517522	0.00433157	0	0.0473642	0	0	0	0.00394706	0	0.00658348	0.0423951	0	0.114245	0	0.00192131	0.00348049	0.00499138	0	0.0111312	0.0492621	0	0.0198293	0.309693	0.00259207	0	0.0283434	0	0
TCGA-CW-5590-01	0.0722182	0.115521	0.230681	0.117419	0	0.46232	0.0247205	0	0.0415222	0.140942	0	0.127659	0	0.0482729	0	0.0449493	0	0.109555	0.00721229	0	0.150318	0.300208	0	0	0.00464065	0	0	0	0.0141706	0	0.023802	0.080793	0	0.0731787	0	0.0276717	0	0.0257665	0	0.0628006	0.00413433	0	0.0861672	0.172089	0	0	0.00266018	0	0
TCGA-CW-5591-01	0.131168	0.171478	0.0237861	0.08057	0.110788	0.43233	0.0180143	0	0.0028268	0.0901119	0	0.198997	0	0	0.0137299	0	0.0376212	0.00212309	0.222035	0	0.0253034	0.297287	0.00239282	0	0.0895576	0	0	0	0.00712233	0	0.00111764	0.0356277	0	0.0786778	0	0	0.00542841	0	0.0148744	0.000839411	0.0877862	0	0.0100042	0.117539	0.000946052	0	0.0354085	0	0
TCGA-CW-6087-01	0.331586	0.113763	1.29555	0.739623	0.180417	1.94011	0	0.00161761	0.00175499	0.411745	0	0	0	0.0402059	0.0267939	0.014879	0	0.096751	0.0304698	0	0.147373	0.217832	0	0	0	0.00655966	0.00149107	0.0025281	0	0.00190801	0.00207005	0.485662	0	0	0	0.0474237	0.031604	0.0175501	0	0.11412	0.0359397	0	0.173829	0.256937	0	0	0	0.00773726	0.00175875
TCGA-CW-6088-01	0.0895126	0.196196	0.236388	0.161975	0.135045	0.472905	0.008749	0	0.00956093	0.0992682	0	0.15774	0	0.00471386	0.00542285	0	0.047598	0.00980259	0.114648	0	0.0398118	0.368001	0	0.0033223	0.131362	0	0	0	0.00466616	0	0.00509919	0.0529433	0	0.0841284	0	0.00251407	0.0028922	0	0.0253857	0.00522807	0.0611457	0	0.0212331	0.196268	0	0.0017719	0.0700601	0	0
TCGA-CW-6090-01	0.0507432	0.0703581	0.228849	0.148294	0.308012	0.468469	0.0200081	0	0.0839175	0.160367	0	0	0	0.0191954	0.0090443	0.0146023	0	0.0332639	0.0657859	0	0.00814758	0.508247	0	0.0154631	0.0511655	0	0	0.0107929	0.0103183	0	0.0432767	0.082702	0	0	0	0.00989915	0.00466419	0.0075305	0	0.0171544	0.0339261	0	0.00420175	0.262106	0	0.0079744	0.0263863	0	0
TCGA-CW-6093-01	0.0777629	0.154229	0.288432	0.150667	0.0741947	0.482824	0.0148177	0	0.0099849	0.0568342	0	0.140317	0	0.00024958	0	0	0.065894	0.046222	0.309871	0	0.0289338	0.262929	0	0.0024435	0.0615041	0	0	0	0.00716192	0	0.00482606	0.02747	0	0.06782	0	0.000120631	0	0	0.0318489	0.0223407	0.149772	0	0.0139847	0.127083	0	0.00118103	0.0297272	0	0
TCGA-CW-6097-01	0.20506	0.476118	0.201288	0.274683	0.245817	0.838465	0.0557421	0	0.0678459	0.121386	0	0.319822	0	0	0.00792799	0	0	0.0356637	0.030591	0	0.0716464	0.255515	0	0	0.0299611	0	0	0.00389867	0.065013	0	0.0791298	0.141574	0	0.373014	0	0	0.00924655	0	0	0.0415952	0.0356788	0	0.0835625	0.298012	0	0	0.0349441	0	0
TCGA-CZ-4853-01	0.0802755	0.125032	0.0560024	0.0629293	0	0.276917	0.0168452	0	0.0609604	0.0972863	0	0.225292	0	0.0115015	0.0312941	0	0.0036714	0.0343028	0.03468	0	0.137575	0.299922	0.000574707	0	0.0460953	0	0	0	0.00619148	0	0.0224061	0.0357578	0	0.0828064	0	0.0042274	0.0115022	0	0.00134943	0.0126081	0.0127467	0	0.050566	0.110237	0.000211235	0	0.0169424	0	0
TCGA-CZ-4854-01	0.064536	0.135312	0.0902653	0.086046	0.00901765	0.36616	0.0126974	0	0.0943862	0.115326	0	0.140467	0	0.0523371	0.00713658	0.0230532	0	0.0556008	0	0.0423868	0.060705	0.38076	0	0	0.0124755	0	0	0.00266883	0.00715745	0	0.0532049	0.0650086	0	0.0791803	0	0.0295021	0.00402284	0.0129949	0	0.0313418	0	0.0238932	0.034219	0.214632	0	0	0.00703234	0	0
TCGA-CZ-4856-01	0.130048	0.108637	0.309082	0.107739	0.0359949	0.549083	0	0	0.172748	0.201446	0	0.092073	0	0.036244	0.0260954	0.0182463	0	0.0552352	0.0145338	0	0.0596273	0.301436	0.0022446	0	0.0200701	0	0	0	0	0	0.100312	0.116977	0	0.0534655	0	0.0210463	0.0151532	0.0105954	0	0.0320743	0.00843957	0	0.0346247	0.17504	0.00130341	0	0.0116544	0	0
TCGA-CZ-4857-01	0.0662447	0.163208	0.0659935	0.131347	0.159063	0.510031	0.00177058	0	0.0358885	0.113848	0	0.143105	0	0.0441688	0.0237905	0	0	0.0511259	0.0762454	0.0058864	0.0749096	0.399638	0	0	0.0104919	0	0	0.0191311	0.00107	0	0.0216883	0.0688013	0	0.086482	0	0.0266922	0.0143772	0	0	0.0308966	0.0460769	0.00355729	0.0452696	0.24151	0	0	0.00634051	0	0
TCGA-CZ-4858-01	0.0866889	0.0783063	0.367738	0.20425	0.0892364	0.646798	0	0.000735852	0.0205177	0.350985	0	0	0.0764126	0.0573135	0.0520573	0	0	0.0571178	0.0249729	0.0391725	0.0710264	0.239264	0	0	0	0.00852065	0	0.00190361	0	0.000464792	0.0129597	0.221695	0	0	0.048265	0.0362013	0.0328813	0	0	0.0360777	0.0157738	0.0247428	0.0448629	0.151128	0	0	0	0.00538196	0
TCGA-CZ-4859-01	0.114511	0.0781166	0.108672	0.0491531	0	0.327202	0.00861462	0	0.0301018	0.111875	0	0.181385	0	0	0.00416792	0	0.055975	0.0404066	0.168812	0	0.050349	0.302995	0	0.0235335	0.0217829	0	0	0	0.00274252	0	0.00958312	0.0356163	0	0.0577452	0	0	0.00132688	0	0.01782	0.0128637	0.0537425	0	0.0160289	0.0964606	0	0.00749204	0.00693474	0	0
TCGA-CZ-4860-01	0.0517556	0.0513001	0.162113	0.0633685	0	0.602343	0	0	0.0378136	0.0771029	0	0.203126	0	0.0281738	0.034881	0.023022	0	0.0402567	0.022173	0	0.0711853	0.457864	0	0	0	0.00400829	0	0.00039325	0	0	0.011305	0.0230512	0	0.0607277	0	0.00842302	0.0104282	0.0068828	0	0.0120354	0.00662898	0	0.021282	0.136886	0	0	0	0.00119834	0
TCGA-CZ-4861-01	0.142033	0.0709877	0.113722	0.293055	0.231994	0.849643	0	0.0161766	0.0311229	0.0578948	0	0.166342	0	0.0377706	0	0	0	0.0469777	0.0677437	0	0.0932742	0.383722	0.00998193	0	0	0.0604062	0.00155056	0.0270367	0	0.0098128	0.0188793	0.0351193	0	0.100904	0	0.0229119	0	0	0	0.0284969	0.0410937	0	0.0565806	0.232768	0.00605509	0	0	0.0366428	0.000940577
TCGA-CZ-4862-01	0.284453	0.45056	0.419091	0.356921	0.148973	0.985249	0	0	0.0292059	0.441959	0	0.0449711	0	0.00993093	0.0171636	0.00208982	0	0.0550665	0.0515676	0	0.0982592	0.245299	0	0	0.00448675	0	0	0	0	0	0.0359156	0.543494	0	0.0553027	0	0.0122124	0.0211068	0.00256993	0	0.0677173	0.0634146	0	0.120833	0.301654	0	0	0.00551752	0	0
TCGA-CZ-4863-01	0.215528	0.166787	0.567646	0.24883	0	0.870275	0.00840339	0	0.0149859	0.366859	0	0.0675681	0	0.026628	0.000266204	0.161888	0	0.0752878	0	0	0.0862026	0.144702	0.0140383	0	0.03317	0	0	0	0.00706399	0	0.0125973	0.308387	0	0.0567986	0	0.0223838	0.000223775	0.136085	0	0.0632879	0	0	0.072463	0.121638	0.0118008	0	0.0278832	0	0
TCGA-CZ-4864-01	0.13611	0.201597	0.380103	0.270771	0.199065	0.775399	0.0240958	0	0.0198092	0.245832	0	0.168251	0	0.027555	0.026579	0.0760218	0	0.0138746	0.00848274	0	0.151343	0.212866	0.0136543	0	0.0116356	0	0	0	0.0196008	0	0.0161139	0.199973	0	0.136865	0	0.0224148	0.0216208	0.0618403	0	0.0112864	0.00690032	0	0.12311	0.173157	0.0111072	0	0.00946501	0	0
TCGA-CZ-4865-01	0.125907	0.0880648	0.328075	0.176173	0.107374	0.57026	0.00068197	0	0.0726311	0.232889	0	0.0602815	0	0.00532338	0.00444722	0.0438293	0	0.0590726	0.016843	0.00815013	0.111127	0.36473	0	0	0.0199937	0	0	0	0.000412345	0	0.0439155	0.140813	0	0.0364484	0	0.00321872	0.00268896	0.0265009	0	0.0357175	0.0101839	0.00492787	0.0671915	0.22053	0	0	0.012089	0	0
TCGA-CZ-4866-01	0.175778	0.0761237	0.0580683	0.0936054	0.142802	0.500426	0.00118657	0.0059701	0	0.0670675	0	0.127309	0	0	0.00431582	0	0.0326662	0	0.0370854	0	0.00549184	0.684151	0	0	0.0329504	0	0.00180544	0	0.000406892	0.00204723	0	0.0229984	0	0.0436562	0	0	0.00147996	0	0.0112017	0	0.0127171	0	0.00188323	0.234605	0	0	0.0112992	0	0.000619111
TCGA-CZ-5451-01	0.0632607	0.113865	0.225705	0.100868	0.0351915	0.389962	0	0	0.0655736	0.186297	0	0.0661688	0	0.0259829	0.00107938	0.00170404	0	0.0978525	0.023302	0	0.0687484	0.45794	0	0	0.00535152	0	0	0	0	0	0.0328308	0.0932735	0	0.0331288	0	0.0130089	0.000540412	0.000853164	0	0.0489919	0.0116666	0	0.0344203	0.229277	0	0	0.00267935	0	0
TCGA-CZ-5452-01	0.210959	0.248437	0.455484	0.193518	0	0.707918	0.000331027	0.00192774	0.0160098	0.388728	0	0	0	0.0826343	0.0227668	0.0810905	0	0.112965	0	0	0.0322583	0.23661	0.000103697	0	0	0.0185211	0	0.00605471	0.000230778	0.00134394	0.0111614	0.271004	0	0	0	0.0576091	0.015872	0.0565328	0	0.0787542	0	0	0.0224891	0.164954	7.22934e-05	0	0	0.0129121	0
TCGA-CZ-5453-01	0.0660024	0.0442248	0.0391512	0.0237419	0	0.243967	0.00194218	0	0.0116328	0.0418326	0	0.1651	0	0	0.00160294	0	0	0.0957765	0.183053	0	0.0419283	0.392291	0	0.00467848	0	0.0601623	0	0	0.000415502	0	0.00248868	0.00894952	0	0.0353209	0	0	0.000342928	0	0	0.0204901	0.0391617	0	0.00896998	0.0839254	0	0.0010009	0	0.0128709	0
TCGA-CZ-5454-01	0.0822467	0	0.189803	0.160046	0.274196	0.682251	0.0124334	0	0.024005	0.0751486	0	0.124632	0	0.0154578	0	0	0	0.0340591	0.00856711	0.0378126	0.00550139	0.564645	0.0105233	0	0	0.0750815	0	0.0121327	0.00582599	0	0.0112482	0.0352128	0	0.0583997	0	0.00724316	0	0	0	0.0159593	0.00401434	0.0177181	0.00257782	0.264579	0.00493096	0	0	0.0351814	0
TCGA-CZ-5455-01	0.143324	0.157821	0.445477	0.337322	0.175521	0.836433	0.0114004	0	0.0768156	0.321333	0	0	0.0043108	0.043571	0	0.0514447	0	0.0174634	0.0136803	0	0.0993711	0.34909	0	0	0.00281088	0	0	0.00870846	0.0105676	0	0.0712039	0.297859	0	0	0.00399588	0.040388	0	0.0476864	0	0.0161876	0.0126809	0	0.0921117	0.323588	0	0	0.00260554	0	0
TCGA-CZ-5456-01	0.150595	0.135126	0.14632	0.144095	0.165505	0.517649	0.0188449	0	0.0344244	0.0987255	0	0.295151	0	0.0376728	0	0.00552695	0	0.0304169	0.0411245	0.011626	0.0189357	0.376047	0	0	0	0.0274988	0	0.00400576	0.0121285	0	0.0221553	0.063539	0	0.189957	0	0.0242459	0	0.0035571	0	0.0195761	0.0264674	0.00748238	0.0121869	0.242021	0	0	0	0.017698	0
TCGA-CZ-5457-01	0.152327	0.0371463	0.208939	0.0793998	0.0524484	0.496029	0.0128133	0	0.107968	0.18139	0	0	0	0	0.00364917	0.0552086	0	0.0211876	0.0157716	0	0.0652379	0.518169	0	0	0.01145	0	0	0.00715489	0.00502101	0	0.0423082	0.0710792	0	0	0	0	0.00142996	0.021634	0	0.00830252	0.00618024	0	0.025564	0.203049	0	0	0.00448676	0	0
TCGA-CZ-5458-01	0.0741404	0.171154	0.198247	0.137723	0.078526	0.445683	0.0101841	0	0.0676109	0.132152	0	0.299381	0	0.00856856	0	0.0341748	0	0.0414862	0.102866	0	0.0521667	0.236155	0	0.00659464	0.00865959	0	0	0	0.00643624	0	0.0427292	0.0835187	0	0.189205	0	0.00541522	0	0.021598	0	0.0262187	0.06501	0	0.0329687	0.149247	0	0.00416773	0.00547275	0	0
TCGA-CZ-5459-01	0.0628644	0.105082	0.045069	0.0669673	0	0.28606	0.000649737	0	0.0365996	0.244061	0	0.142371	0	0.0465113	0.0149033	0.0190131	0	0.0566341	0.00167456	0	0.139014	0.265555	0.000632984	0	0.0301102	0	0	0.00226943	0.000269155	0	0.0151614	0.101103	0	0.0589775	0	0.0192674	0.00617371	0.0078762	0	0.0234607	0.000693689	0	0.0575869	0.110006	0.000262215	0	0.0124732	0	0
TCGA-CZ-5460-01	0.132027	0.133904	0.10083	0.105897	0	0.406833	0	0.0166179	0.0730894	0.246464	0	0.0659903	0	0.0736157	0.0566511	0.0398159	0	0.0914959	0.0271629	0.0037203	0.0657968	0.221679	0	0	0.00528234	0.00210783	0	0.0105097	0	0.010384	0.0456711	0.154008	0	0.0412352	0	0.046	0.0353994	0.0248797	0	0.0571728	0.0169732	0.00232469	0.0411142	0.13852	0	0	0.00330076	0.00131711	0
TCGA-CZ-5461-01	0.121628	0.134544	0.123166	0.161181	0.106951	0.573271	0.00846485	0	0.0154478	0.0589078	0	0.325378	0	0.0156822	0.000694099	0.0122925	0	0.0254216	0.107959	0	0.102057	0.273935	0	0.000526544	0.053093	0	0	0.000139664	0.0059747	0	0.0109034	0.0415785	0	0.22966	0	0.0110689	0.000489912	0.00867638	0	0.0179432	0.0762004	0	0.0720345	0.19335	0	0.000371648	0.0374743	0	0
TCGA-CZ-5462-01	0.146387	0.0511433	0.0629252	0.313037	0	0.505071	0.0117998	0	0.0734859	0.019096	0	0.145777	0	0.0657106	0	0	0	0.0591116	0.124398	0	0.0620225	0.173932	0	0.0161806	0	0.210373	0	0.0381125	0.00734106	0	0.0457179	0.0118803	0	0.0906927	0	0.0408807	0	0	0	0.0367752	0.0773919	0	0.0385862	0.108209	0	0.0100664	0	0.13088	0
TCGA-CZ-5463-01	0.216762	0.0101356	0.249523	0.108871	0.0524824	0.586534	0	0	0.0434901	0.161711	0	0.0815521	0	0.0167493	0	0.0683675	0	0.0822375	0.00192632	0	0.156074	0.376851	0	0	0.00656832	0	0	0.00447286	0	0	0.0215996	0.0803145	0	0.0405033	0	0.00831864	0	0.0339551	0	0.0408437	0.000956718	0	0.0775151	0.187165	0	0	0.00326219	0	0
TCGA-CZ-5464-01	0.15766	0.159543	0.245818	0.162519	0.0384703	0.650078	0	0	0.0359113	0.157509	0	0.0763671	0	0.0756099	0.0569017	0.0551901	0	0.0930142	0.0256821	0.00142861	0.0666579	0.341183	0	0	0	0.0116184	0	0.0029271	0	0	0.0266344	0.11682	0	0.0566394	0	0.0560778	0.0422024	0.040933	0	0.0689861	0.0190477	0.00105956	0.0494383	0.253046	0	0	0	0.00861705	0
TCGA-CZ-5465-01	0.0853542	0.047798	0.0629407	0.0722351	0	0.320374	0.00102664	0	0.113529	0	0	0.261154	0	0.0132279	0	0	0	0.110969	0.0630252	0	0.0910181	0.265387	0	0.0024054	0	0.0765031	0.0017548	0	0.00035605	0	0.0393732	0	0	0.0905708	0	0.00458758	0	0	0	0.0384851	0.0218578	0	0.031566	0.0920391	0	0.000834219	0	0.0265321	0.000608581
TCGA-CZ-5466-01	0.199033	0.177653	0.061386	0.0918106	0.0479929	0.727813	0	0.017558	0.0278664	0.151148	0	0.13337	0	0.0226973	0.0438193	0	0	0.0783183	0.0250242	0.0214835	0.0530869	0.40745	0.0041851	0	0.0139931	0	0	0	0	0.0117288	0.0186149	0.100967	0	0.0890919	0	0.0151619	0.0292715	0	0	0.0523171	0.0167163	0.0143511	0.0354623	0.272179	0.00279567	0	0.00934747	0	0
TCGA-CZ-5467-01	0.0633141	0.118318	0.129436	0.0865617	0.0255999	0.419422	0.00858895	0	0.08181	0.0887075	0	0.150983	0	0.0075739	0	0.0201171	0	0.00351966	0.0209681	0	0.104695	0.488526	0	0	0.0245111	0	0	0	0.00281714	0	0.0268334	0.0290958	0	0.0495218	0	0.00248421	0	0.00659836	0	0.00115444	0.00687748	0	0.0343395	0.160235	0	0	0.00803955	0	0
TCGA-CZ-5468-01	0.0453284	0.0768738	0.144222	0.0988071	0.0889418	0.508013	0	0	0.0283555	0.113657	0	0.0713059	0	0.0181612	0.036195	0.0126497	0.000697228	0.042631	0	0.181756	0.0257228	0.457999	0	0	0	0.00769598	0	0.00317274	0	0	0.0101636	0.0407388	0	0.0255586	0	0.00650963	0.0129736	0.0045341	0.000249911	0.0152805	0	0.0651479	0.00921997	0.164163	0	0	0	0.00275851	0
TCGA-CZ-5469-01	0.0417632	0.0806276	0.0421792	0	0	0.343417	0	0	0.0805122	0.112188	0	0.154632	0	0.0208673	0.00500422	0.00653362	0	0.0718083	0.0377322	0.0439956	0.016243	0.432657	0	0	0.0178277	0	0	0	0	0	0.0218069	0.0303863	0	0.0418823	0	0.00565196	0.0013554	0.00176965	0	0.0194494	0.0102199	0.0119163	0.00439947	0.117186	0	0	0.00482868	0	0
TCGA-CZ-5470-01	0.0716822	0.130392	0.196606	0.131059	0.00307326	0.581589	0	0	0.0887436	0.206953	0	0.164011	0	0.0371412	0.00973493	0.0416035	0	0.0594594	0.0548039	0	0.0589823	0.249493	0	0	0.0287528	0	0	0.00032161	0	0	0.0505099	0.117791	0	0.0933495	0	0.0211395	0.00554079	0.0236793	0	0.0338423	0.0311925	0	0.0335707	0.142003	0	0	0.0163651	0	0
TCGA-CZ-5982-01	0.132207	0.182683	0.185917	0.124023	0.0274166	0.506726	0.0149298	0	0.139747	0.0337057	0	0.221747	0	0.0142128	0	0.029414	0	0.0414922	0.134729	0	0.0665281	0.221219	0	0	0.053347	0	0	0.0289285	0.00596032	0	0.0557903	0.0134561	0	0.0885269	0	0.00567409	0	0.0117428	0	0.0165647	0.0537871	0	0.0265596	0.0883158	0	0	0.0212974	0	0
TCGA-CZ-5984-01	0.109738	0.200125	0.142012	0.138479	0.0576171	0.573225	0	0	0.0740705	0.0680264	0	0.228072	0	0.0215853	0.0323113	0	0	0.0165053	0.019663	0	0.0511284	0.39846	0.0470374	0	0.0292124	0	0	0.0139283	0	0	0.0573297	0.0526516	0	0.176525	0	0.0167067	0.0250085	0	0	0.0127749	0.0152189	0	0.0395728	0.308403	0.0364064	0	0.02261	0	0
TCGA-CZ-5985-01	0.226079	0.103146	0.201783	0.21846	0.247074	0.681348	0	0.00141209	0.0504252	0.0831917	0	0.128792	0	0.0303269	0	0.0146246	0	0.0419283	0.0334973	0.0403157	0.0756574	0.480266	0	0	0.00396746	0	0	0.0155957	0	0.00108324	0.038682	0.0638178	0	0.0987985	0	0.0232643	0	0.0112188	0	0.0321639	0.0256964	0.0309268	0.0580381	0.36842	0	0	0.00304351	0	0
TCGA-CZ-5986-01	0.11121	0.0879371	0.153295	0.118753	0.0556886	0.49256	0	0	0.016993	0.0532172	0	0.20574	0	0.000821511	0	0	0.00356779	0.0366797	0.0562011	0	0.100182	0.504764	0.00152727	0	0.0116367	0.00867048	0	0	0	0	0.00840716	0.0263288	0	0.101788	0	0.000406436	0	0	0.00176514	0.018147	0.027805	0	0.049564	0.249728	0.000755603	0	0.00575716	0.00428965	0
TCGA-CZ-5987-01	0.0905879	0.115315	0.114052	0.124725	0.00203163	0.465378	0	0.00376582	0.0566123	0.102657	0	0.193243	0	0.0739843	0.0300725	0.0510667	0	0.00432893	0.0442069	0	0.0774001	0.333719	0	0	0.022127	0	0	0.00681594	0	0.00193774	0.0291304	0.0528232	0	0.0994351	0	0.0380693	0.0154741	0.0262769	0	0.00222749	0.0227471	0	0.0398269	0.171718	0	0	0.0113856	0	0
TCGA-CZ-5988-01	0.117117	0.169267	0.281906	0.137886	0.0957485	0.540599	0	0	0.0553625	0.218549	0	0.124803	0	0.0327542	0	0.0690379	0	0.0681363	0.019832	0.0125428	0.0907576	0.299321	0	0	0.00890423	0	0	0	0	0	0.0250879	0.0990368	0	0.0565552	0	0.0148428	0	0.031285	0	0.0308764	0.00898703	0.00568386	0.0411274	0.135639	0	0	0.00403501	0	0
TCGA-CZ-5989-01	0.133794	0.270638	0.536063	0.355613	0.626799	0.64429	0.0117703	0	0.00814559	0.00248224	0	0.166717	0	0.00961085	0	0.219098	0	0.0662726	0.0383064	0	0.126745	0.332912	0	0	0.00387326	0.00400557	0.0100613	0	0.00552991	0	0.00382695	0.0011662	0	0.0783267	0	0.00451535	0	0.102936	0	0.0311361	0.017997	0	0.0595471	0.156408	0	0	0.00181973	0.00188189	0.004727
TCGA-DV-5565-01	0.00483071	0.125547	0.158045	0.0772925	0	0.474679	0	0	0.0160537	0.113174	0	0.0875048	0	0.0242354	0.0157815	0	0	0.048921	0.139034	0.0128101	0.0589551	0.458882	0	0.00490483	0	0.0197439	0	0	0	0	0.00525875	0.0370727	0	0.0286642	0	0.00793884	0.0051696	0	0	0.0160252	0.0455436	0.00419622	0.0193121	0.150317	0	0.00160669	0	0.00646757	0
TCGA-DV-5566-01	0.122702	0.104282	0.0554434	0.0949324	0	0.395256	0.00205556	0	0.0337286	0.0975246	0	0.161135	0	0.0259259	0.00727201	0	0	0.0472669	0.0165024	0	0.0768197	0.442447	0	0	0	0.0756044	0	0.013718	0.000891599	0	0.0146298	0.0423012	0	0.069892	0	0.0112454	0.00315423	0	0	0.020502	0.00715791	0	0.0333205	0.191911	0	0	0	0.0327934	0
TCGA-DV-5567-01	0.0174466	0.160106	0.106875	0.0545945	0.0737057	0.335827	0.00023059	0	0.0426158	0	0	0.248231	0	0.0107838	0.0683395	0	0.139469	0	0.049342	0.0645323	0.0371236	0.194228	0	0	0.145104	0	0	0	4.71444e-05	0	0.00871286	0	0	0.0507511	0	0.00220477	0.0139721	0	0.0285146	0	0.010088	0.0131937	0.00758998	0.0397103	0	0	0.0296668	0	0
TCGA-DV-5568-01	0.0357077	0.116522	0.208227	0.0855023	0.0169301	0.430874	0	0	0.0543276	0.251531	0	0.0204688	0	0.031319	0.0263244	0.0680131	0	0.0374983	0	0.171476	0.0367135	0.297643	0	0	0.00468571	0	0	0	0	0	0.0248158	0.114895	0	0.00934976	0	0.0143059	0.0120245	0.0310671	0	0.0171285	0	0.0783268	0.01677	0.135958	0	0	0.00214035	0	0
TCGA-DV-5569-01	0.0968039	0.106837	0.165821	0.141179	0.0469164	0.552412	0.0278187	0	0.052317	0.140806	0	0.174371	0	0.0133343	0	0.0236129	0	0.0411162	0.0282945	0.000953345	0.0637772	0.418441	0	0	0.0136372	0	0	0.00152008	0.0144916	0	0.0272534	0.07335	0	0.090835	0	0.00694623	0	0.0123006	0	0.0214186	0.0147394	0.000496625	0.0332234	0.217978	0	0	0.007104	0	0
TCGA-DV-5573-01	0.13725	0.00386042	0.908924	0.24029	0.0751453	0.833962	0.00618635	0	0.0189303	0.42868	0	0	0	0.0207008	0.0241461	0.141726	0	0.12924	0.0126387	0	0.0189973	0.169981	0.001739	0.00370434	0	0.0233306	0	0	0.0052241	0	0.0159858	0.362001	0	0	0	0.0174809	0.0203903	0.119681	0	0.109137	0.0106728	0	0.0160424	0.143541	0.0014685	0.00312815	0	0.0197016	0
TCGA-DV-5574-01	0.0737561	0.161109	0.444075	0.248587	0.385586	0.642985	0.031098	0	0.0537759	0.172958	0	0.0939842	0	0.00885227	0.00256269	0.0235523	0	0.0258388	0	0	0.035197	0.510793	0	0	0	0.0401006	0	0.00128713	0.0246283	0	0.0425882	0.136975	0	0.0744315	0	0.00701062	0.00202954	0.0186524	0	0.0204632	0	0	0.0278745	0.404526	0	0	0	0.0317579	0
TCGA-DV-5575-01	0.125988	0.162239	0.252151	0.138836	0.0974899	0.555501	0.0153339	0	0.0988191	0.192258	0	0.232251	0	0.0156649	0	0.0345174	0	0.0372452	0.0205131	0	0.062936	0.273209	0	0.00295342	0	0.0142409	0	5.85071e-05	0.00961524	0	0.0619652	0.120557	0	0.145635	0	0.00982279	0	0.0216444	0	0.0233549	0.0128629	0	0.0394645	0.171317	0	0.00185196	0	0.00892982	0
TCGA-DV-5576-01	0.0465605	0.14601	0.0997764	0.0460123	0	0.332287	0	0	0.0620724	0.03424	0	0.188573	0	0	0	0	0.0174134	0.099312	0.0718433	0	0.0492563	0.28542	0	0	0.187971	0	0	0.0038987	0	0	0.0138315	0.00762963	0	0.0420195	0	0	0	0	0.00388019	0.0221295	0.0160087	0	0.0109757	0.0635995	0	0	0.0418852	0	0
TCGA-DV-A4VX-01	0.0608644	0.0396413	0	0.0442116	0	0.230675	0	0	0.0385297	0.293267	0	0	0	0.08194	0.0197957	0.0284496	0	0.0615399	0.062498	0.0791313	0.0716791	0.194968	0	0.0438956	0	0.015923	0	0.00838384	0	0	0.0114749	0.0873403	0	0	0	0.0244033	0.00589553	0.00847283	0	0.0183277	0.0186131	0.0235668	0.0213474	0.0580651	0	0.0130729	0	0.00474216	0
TCGA-DV-A4VZ-01	0	0.259762	0.19376	0.00439381	0	0.582295	0.0896998	0	0.0215883	0.0350713	0	0.260757	0	0.012196	0.0345146	0	0.0674486	0.0128088	0	0.0494563	0.0200855	0.375297	0	0	0.0210771	0	0	0	0.0123814	0	0.00297988	0.00484096	0	0.0359927	0	0.00168343	0.00476412	0	0.00931006	0.00176802	0	0.00682654	0.00277244	0.0518029	0	0	0.00290931	0	0
TCGA-DV-A4W0-01	0.0661141	0.0833968	0.0992708	0.103171	0.00307423	0.368399	0.0408928	0	0.059084	0.0914655	0	0.0826581	0	0.0281779	0	0.0054107	0	0.0271009	0.0071002	0.0170924	0.0891953	0.515858	0	0	0.0359637	0	0	0	0.0164887	0	0.0238238	0.0368805	0	0.0333292	0	0.0113618	0	0.00218169	0	0.0109276	0.00286293	0.00689196	0.0359652	0.208003	0	0	0.0145012	0	0
TCGA-EU-5904-01	0.0466648	0.14546	0.168358	0.171747	0.0380998	0.431675	0.0611599	0	0.0569616	0.0827332	0	0.177415	0	0.0517035	0	0	0	0.0731392	0.0829514	0	0.0392682	0.211769	0	0.00354716	0	0.15295	0	0.00640191	0.0365543	0	0.0340451	0.0494484	0	0.106038	0	0.0309024	0	0	0	0.0437142	0.0495788	0	0.02347	0.126571	0	0.00212008	0	0.0914157	0
TCGA-EU-5905-01	0.159939	0.107449	0.095004	0.0735756	0.103938	0.514285	0.00507545	0	0.00968576	0.0952287	0	0.19104	0	0	0.0208327	0	0.0056984	0.0382951	0.00389658	0	0.0431279	0.474316	0	0.000252906	0.108321	0	0	0.00422991	0.00216069	0	0.00412336	0.0405402	0	0.0813284	0	0	0.00886876	0	0.00242589	0.0163028	0.00165883	0	0.0183601	0.201923	0	0.000107665	0.0461137	0	0
TCGA-EU-5906-01	0.082615	0.16421	0.179112	0.175031	0.183153	0.561565	0.0263527	0	0.0441891	0.0414141	0	0.197941	0	0	0	0.0116197	0.0186994	0	0.0423388	0	0.0425641	0.506644	0	0	0.044255	0	0	0.0239818	0.0174423	0	0.0292477	0.027411	0	0.131013	0	0	0	0.00769078	0.0123767	0	0.0280231	0	0.0281722	0.335336	0	0	0.0292914	0	0
TCGA-EU-5907-01	0.157756	0.0718313	0	0.0696114	0	0.338363	0.0038658	0	0.00279931	0	0	0.251551	0	0.000796697	0.0277505	0	0	0.0281145	0.0444393	0	0.0919296	0.539122	0	9.50868e-05	0	0.00953615	0	0	0.00114314	0	0.000827772	0	0	0.0743848	0	0.000235587	0.00820596	0	0	0.0083136	0.0131409	0	0.027184	0.159421	0	2.81176e-05	0	0.00281989	0
TCGA-G6-A5PC-01	0.066899	0.0410205	0.0762163	0	0	0.242108	0	0	0.0090348	0.443967	0	0.0313332	0	0.0452774	0.051837	0.0228487	0	0.0688932	0.0211946	0	0.03156	0.273802	0	0	0.00025273	0	0	0	0	0	0.00157587	0.0774377	0	0.0054652	0	0.00789739	0.00904152	0.00398532	0	0.0120165	0.0036968	0	0.00550477	0.0477571	0	0	4.40818e-05	0	0
TCGA-G6-A8L6-01	0.0454245	0.13838	0.0876368	0.0913618	0	0.368404	0	0.0148522	0.0920716	0.11777	0	0.0653327	0	0.012346	0.0523731	0.0432085	0	0.0274948	0.199721	0	0.0390541	0.331701	0	0	0.00407471	0	0	0	0	0.00592321	0.0367191	0.0469679	0	0.0260554	0	0.00492372	0.020887	0.017232	0	0.0109652	0.0796509	0	0.0155752	0.132286	0	0	0.00162504	0	0
TCGA-G6-A8L7-01	0.055019	0.154729	0	0	0	0.212319	0	0.0146298	0	0.388914	0	0	0	0.125291	0.110496	0	0	0.144674	0.0293528	0	0.0371629	0.131412	0	0	0.0180674	0	0	0	0	0.00281546	0	0.0748454	0	0	0	0.024112	0.0212646	0	0	0.0278421	0.00564886	0	0.0071519	0.0252899	0	0	0.00347702	0	0
TCGA-G6-A8L8-01	0.0441939	0.124279	0.0222494	0.0383454	0	0.167045	0.00527711	0.00686183	0	0.0763942	0	0.31629	0	0.0112057	0.0530582	0	0.041986	0.137891	0.0996354	0	0.0229762	0.162114	0	0.0124768	0.0538342	0	0	0	0.00150236	0.00195352	0	0.0217489	0	0.0900457	0	0.00319019	0.0151053	0	0.0119532	0.0392567	0.0283656	0	0.00654118	0.0461528	0	0.00355207	0.0153263	0	0
TCGA-GK-A6C7-01	0.0648908	0.193378	0.210034	0.141056	0.0229639	0.497366	0.00608651	0	0.0535504	0.108474	0	0.136314	0	0.0252361	0.0246618	0	0.0672758	0.0825495	0.223944	0	0.0519613	0.208713	0	0.00344426	0.00779026	0	0	0	0.00356148	0	0.0313347	0.0634728	0	0.0797632	0	0.0147668	0.0144307	0	0.039366	0.0483033	0.131039	0	0.0304048	0.122127	0	0.00201539	0.00455842	0	0
TCGA-MM-A564-01	0	0.0667217	0.0634441	0.0174503	0	0.183708	0	0	0	0.171553	0	0.0606572	0	0.0091484	0.0223888	0	0.0559254	0.0925168	0.267145	0	0.0288695	0.211292	0	0	0.0805035	0	0	0	0	0	0	0.0392635	0	0.0138827	0	0.0020938	0.00512414	0	0.0127997	0.0211744	0.0611418	0	0.00660739	0.0483586	0	0	0.0184249	0	0
TCGA-MM-A84U-01	0.0665386	0.172335	0.00208	0.0484409	0	0.350895	0	0	0.0532744	0.160702	0	0.160722	0	0.0252469	0.0333137	0	0	0.103048	0.0536407	0	0.0461466	0.309501	0.00518948	0	0.0492148	0	0	0	0	0	0.0196737	0.0593458	0	0.0593529	0	0.00932343	0.0123024	0	0	0.0380547	0.019809	0	0.0170415	0.114296	0.00191642	0	0.0181745	0	0
TCGA-MW-A4EC-01	0.0784822	0.120849	0.119076	0.0685997	0	0.374228	0.0122561	0	0.090461	0.138637	0	0.116338	0	0.0487203	0.000275774	0	0.0011072	0.0624048	0.11303	0.00428244	0.0389765	0.325355	0.00890838	0	0.0382462	0	0	0.00100095	0.00509867	0	0.0376329	0.0576748	0	0.0483981	0	0.0202682	0.000114725	0	0.000460607	0.0259612	0.0470217	0.00178155	0.0162147	0.135352	0.003706	0	0.0159109	0	0
TCGA-T7-A92I-01	0	0.122279	0	0.0162457	0.1257	0.614248	0.0124867	0	0.044274	0.136101	0	0.188672	0	0.0165265	0.00304022	0	0	0.0503887	0.133203	0	0.0152023	0.309922	0.00990221	1.42004e-05	0	0.0802675	0	0	0.00331191	0	0.0117431	0.036099	0	0.0500426	0	0.00438342	0.000806376	0	0	0.0133649	0.0353301	0	0.00403219	0.0822023	0.00262642	3.76645e-06	0	0.0212898	0
[truncated: 70 more columns]

## Sheet: Table5
Table5: Immune score
	TCGA.6D.AA2E.01A	TCGA.A3.3357.01A	TCGA.A3.3358.01A	TCGA.A3.3367.01A	TCGA.A3.3370.01A	TCGA.A3.3373.01A	TCGA.A3.3376.01A	TCGA.A3.3385.01A	TCGA.A3.3387.01A	TCGA.A3.A6NI.01A	TCGA.A3.A6NJ.01A	TCGA.A3.A6NL.01A	TCGA.A3.A6NN.01A	TCGA.A3.A8CQ.01A	TCGA.A3.A8OU.01A	TCGA.A3.A8OV.01A	TCGA.A3.A8OW.01A	TCGA.A3.A8OX.01A	TCGA.AK.3428.01A	TCGA.AK.3431.01A	TCGA.AK.3433.01A	TCGA.AK.3434.01A	TCGA.AK.3440.01A	TCGA.AK.3445.01A	TCGA.AK.3450.01A	TCGA.AK.3453.01A	TCGA.AK.3454.01A	TCGA.AK.3458.01A	TCGA.AK.3460.01A	TCGA.AK.3461.01A	TCGA.B0.4688.01A	TCGA.B0.4690.01A	TCGA.B0.4691.01A	TCGA.B0.4693.01A	TCGA.B0.4694.01A	TCGA.B0.4696.01A	TCGA.B0.4697.01A	TCGA.B0.4698.01A	TCGA.B0.4699.01A	TCGA.B0.4700.01A	TCGA.B0.4701.01A	TCGA.B0.4703.01A	TCGA.B0.4706.01A	TCGA.B0.4707.01A	TCGA.B0.4710.01A	TCGA.B0.4712.01A	TCGA.B0.4713.01A	TCGA.B0.4714.01A	TCGA.B0.4718.01A
StromalScore	51.5859	245.846	950.638	535.548	1088.6	865.518	1417.32	-100.964	1249.76	410.55	643.002	924.27	883.372	724.063	656.445	146.756	496.757	1066.8	522.833	1430.72	-780.638	703.323	-1103.17	837.334	265.488	191.14	1023.82	60.6331	756.253	782.135	241.258	1225.41	707.939	363.729	1264.42	104.466	1077.05	-329.695	514.958	1530.98	524.098	1596.39	247.845	38.1975	676.744	1059.94	64.6138	694.249	501.809
ImmuneScore	755.126	1860.87	2378.82	1448.28	2113.39	1228.51	1795.56	395.891	1909.91	1425.29	2310.55	1913.32	1704.31	1000.97	1527.85	1299.02	1294.49	1855.78	1438.27	1531.78	-92.0289	1657.08	-127.628	2016.13	992.364	2581.49	1708.09	1442.53	1462.75	1506.95	1133.09	2559.59	1998.5	2021.31	2611.28	114.266	3090.53	2367.27	1846.64	2721.83	1934.39	2017.51	1220.18	851.354	1430.63	2104.76	1424.03	2636.45	1572.96
ESTIMATEScore	806.712	2106.72	3329.46	1983.83	3202	2094.02	3212.88	294.927	3159.67	1835.84	2953.55	2837.59	2587.69	1725.03	2184.3	1445.78	1791.25	2922.57	1961.1	2962.51	-872.667	2360.41	-1230.79	2853.47	1257.85	2772.63	2731.92	1503.17	2219	2289.09	1374.35	3785	2706.43	2385.04	3875.7	218.732	4167.59	2037.58	2361.6	4252.81	2458.48	3613.9	1468.02	889.552	2107.37	3164.7	1488.64	3330.7	2074.77
TumorPurity	0.749557	0.610401	0.45919	0.62459	0.475729	0.611876	0.474323	0.797124	0.481185	0.641406	0.507483	0.522077	0.553005	0.653799	0.601342	0.684258	0.646414	0.511396	0.627192	0.506351	0.888427	0.580489	0.911319	0.520087	0.704111	0.530186	0.535243	0.678091	0.597264	0.588981	0.691867	0.398807	0.538399	0.577541	0.386562	0.803828	0.346705	0.618409	0.580346	0.334944	0.568706	0.421711	0.681873	0.741453	0.610326	0.480538	0.679656	0.459028	0.614109
MeTIL	0.0280322	-0.00485171	0.0826274	-0.0377189	0.0152856	-0.0484018	0.0277012	-0.148327	0.00699745	-0.0284289	0.089727	0.000203642	0.0130736	-0.0167098	0.00353062	-0.054757	-0.0210274	0.0613134	-0.0410044	-0.0104062	-0.121219	-0.0316258	-0.153224	-0.00556751	-0.0163765	-0.138711	-0.00619803	-0.0159905	-0.0141448	-0.0173351	-0.0613202	0.0498622	0.0222734	0.0415686	0.10368	-0.020752	0.207771	0.0613097	-0.0257053	0.125857	0.0653869	0.0210055	-0.0382716	0.00216929	0.00276242	0.0106572	0.0398614	0.0159171	-0.0080152
[truncated: 253 more columns]

## Sheet: Table6
Table6: Immune checkpoint gene expression data
	TCGA.CZ.5465.11A	TCGA.CJ.6030.11A	TCGA.CZ.5985.11A	TCGA.B0.5701.11A	TCGA.B0.5699.11A	TCGA.CJ.5680.11A	TCGA.CW.5589.11A	TCGA.CJ.5677.11A	TCGA.CZ.5451.11A	TCGA.B8.5549.11A	TCGA.CZ.4865.11A	TCGA.CJ.5678.11A	TCGA.CW.6087.11A	TCGA.CZ.5470.11A	TCGA.B2.5641.11A	TCGA.CZ.5453.11A	TCGA.CZ.5987.11A	TCGA.CZ.5458.11A	TCGA.B0.5706.11A	TCGA.B0.4712.11A	TCGA.B0.4700.11A	TCGA.CW.5581.11A	TCGA.CZ.5454.11A	TCGA.CZ.5462.11A	TCGA.CZ.4864.11A	TCGA.CW.5585.11A	TCGA.A3.3387.11A	TCGA.CZ.4863.11A	TCGA.B0.5690.11A	TCGA.B8.4622.11A	TCGA.CZ.5457.11A	TCGA.CZ.5463.11A	TCGA.B8.4620.11A	TCGA.CJ.5676.11A	TCGA.B0.5402.11A	TCGA.B0.5709.11A	TCGA.CW.5580.11A	TCGA.B0.5705.11A	TCGA.CZ.5988.11A	TCGA.CW.5584.11A	TCGA.CZ.5468.11A	TCGA.CZ.5469.11A	TCGA.B0.5694.11A	TCGA.B2.5636.11A	TCGA.CJ.5679.11A	TCGA.CZ.5455.11A	TCGA.CZ.5456.11A	TCGA.CW.5591.11A	TCGA.CZ.5452.11A
CD274	1.66767	1.05019	1.06669	0.914663	1.30477	1.5785	0.817588	1.51416	1.13566	1.33036	1.57129	1.03848	0.902094	1.2309	1.08644	1.55273	1.12671	1.61458	1.19962	1.30938	1.13485	0.917853	1.3337	1.39396	0.733813	0.862755	0.698976	1.64579	0.740616	0.816301	1.30549	1.04648	1.81105	1.04236	1.97264	0.946334	1.46317	1.2416	1.14847	1.10804	1.28751	2.00936	1.53614	0.923089	1.55694	1.596	1.0957	0.508233	1.30974
PDCD1	0.0175172	0.54695	0.0926408	0.230542	0.101051	0.302649	0.451851	0.237168	0.179906	0.0367216	0.0480848	0.194327	0.206601	0.155245	0.150131	0.151472	0.338703	0.0808148	0.181412	0.106511	0.256648	0.0948726	0.139701	0.0480282	0.397803	0.311914	0.0768835	0.0166861	0.15991	0.916289	0.0903721	0.121045	1.32447	0.371777	0.883632	0.09328	0.243535	0.135928	0.0407626	0.660536	0.103324	0.0478366	0.177867	0.287891	0.566838	0.0122828	0.0209773	0.527224	0.12505
CD247	0.208075	0.927685	0.194192	0.33906	0.269592	0.561537	0.359005	0.407816	0.251411	0.0615801	0.226788	0.689352	0.124673	0.355554	0.15735	0.206383	1.58478	0.129543	0.175876	0.155047	0.244084	0.298305	0.189336	0.289443	0.359205	0.446101	0.219359	0.046636	0.131166	1.6832	0.304451	0.256904	2.06241	1.04804	1.05605	0.436455	0.245675	0.259999	0.229636	1.29919	0.409968	0.162946	1.232	0.622813	0.905999	0.0901143	0.12642	3.43611	0.115645
PDCD1LG2	0.605445	0.820094	0.786683	1.24309	1.14961	1.65973	0.599329	1.01361	0.927352	1.08977	0.981411	0.982087	0.643563	1.24892	0.964541	1.45686	2.30311	0.866854	1.3297	0.618847	0.89215	0.966761	0.925795	0.901549	1.00658	1.14428	0.733054	0.641351	0.776841	1.85826	0.686637	1.1469	1.99572	1.22042	2.25022	1.18519	1.13198	0.716863	0.801601	1.21154	1.16108	0.545185	1.26501	1.04914	1.19069	0.614835	0.506275	1.24787	0.802175
CTLA4	0.0291126	0.228717	0.034642	0.111237	0.018321	0.073409	0.0654056	0.0443432	0.0837186	0.0439412	0.0319658	0.0745295	0.0249717	0.051602	0.0280698	0.0543755	0.627239	0.0189614	0.0271348	0.0236022	0.123222	0.047302	0.120091	0.0239461	0.146465	0.0194394	0.0851844	0.00554627	0.00693294	0.343864	0.0321844	0.114667	1.32072	0.134228	0.107764	0.079728	0.279273	0.0542175	0.0609709	0.222407	0.0147189	0.0477012	0.0925376	0.16194	0.0565234	0.048992	0.010459	0.296187	0.0366754
TNFRSF9	0.0175476	0.119792	0.0425342	0.0372488	0.0613497	0.518948	0.0584046	0.108891	0.0580705	0.0245236	0.0454923	0.139759	0.0188146	0.030719	0.0250652	0.0708096	0.141371	0.0158736	0.0181727	0.0335896	0.0603061	0.0665262	0.0353882	0.0320744	0.0592633	0.0933027	0.0912796	0.0297156	0.0371451	0.233583	0.0172436	0.0586066	0.328533	0.122001	0.191043	0.109016	0.0345608	0.0317717	0.0544446	0.194781	0.0271082	0.0439264	0.175594	0.157752	0.123028	0.0143548	0.00700458	0.669473	0.0442121
TNFRSF4	0.26538	0.549038	0.028449	0.749077	0.383665	1.59757	0.33123	0.245807	0.250454	0.595415	0.876134	0.358053	0.207638	0.296639	0.299672	0.632607	0.549777	0.543062	1.08077	0.523335	0.256875	0.151498	0.585817	0.259581	0.263116	0.662515	0.157401	0.444089	0.196427	0.338869	0.832568	0.646784	1.06912	0.496043	0.702787	0.63838	0.51603	0.300543	0.212802	0.484716	1.1876	1.35883	1.3774	0.453374	0.678871	0.482804	0.721492	4.16847	0.379498
TLR9	0.00956881	0.00321262	0.0126513	0.0121872	0	0.0178728	0.0079621	0.00404856	0.00327581	0.00802372	0	0.0081655	0.0102597	0	0.0102512	0	0.0132155	0.00259679	0.0148646	0.00323234	0.0155772	0.00518244	0.0131573	0.00787067	0	0	0.00466643	0	0	0.005382	0.0070523	0.00330605	0.00689043	0.0175073	0.00347257	0.00727922	0.0133032	0.00371257	0	0	0.00403152	0.00326636	0.00422437	0.00806467	0.00774092	0.0100643	0	0.00811261	0.0120545
[truncated: 558 more columns]

## Sheet: Table7
Table7: p value of target drug IC50
Pazopanib	0.000168259
Imatinib	0.688643
Sorafenib	3.46964e-07
Sunitinib	1.80759e-15
Nilotinib	0.322028
Vorinostat	1.21739e-10
Axitinib	0.950434
Gefitinib	0.666329
Temsirolimus	6.73056e-05
Lapatinib	0.999999
Metformin	0.441775
Bosutinib	0.00106337

## Sheet: Table8
Table8: HR value of the gene calculated by iterative lasso algorithm
gene	HR	z	pvalue	lower	upper
QDPR	1.02261	3.22631	0.00125399	1.00881	1.03659
GCSH	1.12492	2.79491	0.00519138	1.03579	1.22172
ALDH4A1	1.00922	2.72103	0.00650793	1.00257	1.01592
ABCB6	1.14005	2.20458	0.0274833	1.01465	1.28095
COQ9	1.01499	2.07702	0.0377995	1.00084	1.02934
MPV17	1.04776	2.04476	0.0408787	1.00194	1.09568
ACSL1	1.0052	2.04151	0.0412004	1.00021	1.01021
SPR	1.00951	2.02942	0.0424157	1.00032	1.01877
MTHFS	1.06414	1.88561	0.059348	0.997552	1.13516
CPT1C	0.710906	-1.88146	0.0599096	0.498243	1.01434
AIFM1	1.00779	1.87782	0.0604063	0.999661	1.01598
ATP5MF	1.00596	1.86312	0.0624447	0.999691	1.01227
NME4	1.01032	1.85911	0.0630122	0.999443	1.02132
MRPL40	1.01577	1.85635	0.0634043	0.999127	1.03269
DNAJA3	1.06054	1.85514	0.0635762	0.996684	1.12849
HAGH	1.04531	1.81625	0.0693327	0.9965	1.09651
BIK	0.851097	-1.81339	0.0697717	0.714987	1.01312
MRPL17	1.0148	1.78295	0.0745946	0.998543	1.03131
NUDT8	1.0245	1.71956	0.0855132	0.996622	1.05315
NIPSNAP1	1.00806	1.6624	0.0964322	0.998563	1.01766
PNKD	1.0237	1.64356	0.100267	0.9955	1.05271
AKR7A2	1.00677	1.61049	0.10729	0.998538	1.01506
POLDIP2	1.00727	1.60084	0.109413	0.998375	1.01625
EARS2	1.05723	1.57426	0.115428	0.986457	1.13308
GLUD2	1.13511	1.51647	0.1294	0.963617	1.33711
IBA57	0.817789	-1.49208	0.135677	0.627897	1.06511
SDHB	1.01308	1.47369	0.140566	0.995722	1.03073
NIT2	1.02029	1.47311	0.140722	0.993383	1.04793
ALDH1B1	1.00476	1.45343	0.146104	0.998346	1.01122
MRPS15	1.01278	1.4493	0.147254	0.995536	1.03032
AFG1L	1.35861	1.44801	0.147613	0.897312	2.05707
TIMM10B	1.02301	1.43572	0.151081	0.991729	1.05527
COA4	1.01896	1.42761	0.153404	0.99302	1.04558
AUH	1.013	1.41279	0.157719	0.995009	1.03132
NDUFS1	1.02172	1.40159	0.161037	0.991478	1.05288
HMGCL	1.02868	1.35698	0.174786	0.987514	1.07156
CISD3	1.01808	1.35469	0.175515	0.992025	1.04482
COMT	1.01724	1.34646	0.178155	0.992241	1.04287
ECSIT	1.0133	1.3366	0.181352	0.993857	1.03312
COX6B2	0.219574	-1.33483	0.181932	0.0237033	2.03402
ARMCX3	1.01307	1.33247	0.182707	0.993902	1.03262
MTFP1	1.01765	1.32571	0.184937	0.991665	1.04431
MIEF1	1.04499	1.31602	0.188167	0.978696	1.11578
TRMT61B	1.06006	1.30707	0.191188	0.971286	1.15695
SLC25A11	1.00854	1.29734	0.194513	0.995664	1.02159
VPS13D	0.942626	-1.29247	0.196196	0.86184	1.03099
TXN2	1.00645	1.28563	0.198571	0.996631	1.01638
MRPS23	1.03286	1.27965	0.200668	0.982957	1.0853
ETFA	1.01657	1.27846	0.201087	0.991278	1.04251
SLC25A10	1.02488	1.26596	0.205527	0.98662	1.06461
CBR3	0.957704	-1.24746	0.212229	0.894834	1.02499
DLD	1.00963	1.1971	0.231266	0.993913	1.02559
PREPL	1.02078	1.1961	0.231656	0.986954	1.05576
GPX1	1.00078	1.18332	0.236684	0.999488	1.00207
ISOC2	1.0087	1.16924	0.242308	0.994159	1.02345
ACOT9	0.948787	-1.16871	0.242522	0.868719	1.03623
RIDA	1.0025	1.14116	0.253802	0.998207	1.00682
FTH1	1.00062	1.12841	0.259149	0.999543	1.0017
ACOT7	1.00883	1.11441	0.265103	0.993353	1.02455
PDSS2	1.03769	1.09809	0.272164	0.971378	1.10853
COX19	0.898852	-1.091	0.275272	0.742147	1.08865
ECI2	1.01558	1.08609	0.27744	0.987641	1.0443
TACO1	1.02052	1.08502	0.277914	0.983755	1.05865
IDH3A	1.03634	1.0784	0.280854	0.971239	1.10581
MRPS12	1.00999	1.06473	0.286996	0.991677	1.02864
SLC25A42	1.01523	1.05581	0.291053	0.987143	1.04411
COX5A	1.00182	1.04944	0.293977	0.998428	1.00521
ETFDH	1.02139	1.04932	0.294029	0.981804	1.06256
ACAT1	1.00219	1.03571	0.300338	0.998048	1.00635
MAIP1	1.02559	1.0262	0.304798	0.977271	1.0763
CARS2	1.04356	1.02292	0.306346	0.961693	1.1324
MRPS7	1.01829	1.02098	0.307262	0.983473	1.05433
HAO2	0.994812	-1.02014	0.307661	0.98492	1.0048
MRPL44	1.01156	1.01725	0.309035	0.989406	1.03421
MRPL49	1.00987	1.01623	0.30952	0.990916	1.0292
SLC25A4	1.00747	1.00847	0.313231	0.993	1.02216
GLYAT	1.00478	0.986267	0.324002	0.995301	1.01435
MRPS2	0.987287	-0.981714	0.326241	0.962387	1.01283
ACADS	1.00508	0.974877	0.329621	0.994891	1.01538
BCL2	0.990014	-0.958143	0.337991	0.969896	1.01055
OGDH	1.00313	0.947083	0.343596	0.996661	1.00965
DLST	0.992387	-0.937637	0.348431	0.976659	1.00837
SFXN1	1.01601	0.929379	0.352693	0.982542	1.05062
FKBP10	1.00148	0.920425	0.357351	0.998328	1.00465
ECHS1	1.00146	0.919373	0.3579	0.998354	1.00457
PXMP2	1.00995	0.916197	0.359564	0.988781	1.03158
MRPL12	1.00483	0.90301	0.366521	0.994379	1.01539
NDUFA4	1.00107	0.901959	0.367079	0.998751	1.00339
GPX4	1.00098	0.900555	0.367825	0.998849	1.00311
COX8A	1.00048	0.900498	0.367855	0.999438	1.00152
MPC2	1.00272	0.893716	0.371474	0.996763	1.00872
PCK2	0.989701	-0.889076	0.373962	0.967369	1.01255
TSTD1	0.993009	-0.888043	0.374518	0.977752	1.0085
CLPX	0.967589	-0.887291	0.374922	0.899671	1.04064
ACSM2B	1.00229	0.881976	0.37779	0.997204	1.00741
SPRYD4	1.10387	0.862091	0.388637	0.88175	1.38194
ALDH6A1	0.99152	-0.847523	0.396704	0.972185	1.01124
ATP5F1A	1.00249	0.84668	0.397174	0.996732	1.00829
HADHA	1.00231	0.845111	0.398049	0.996965	1.00768
SLC25A39	1.00291	0.838068	0.401992	0.996122	1.00974
NNT	1.00498	0.83233	0.405223	0.993291	1.01681
MGST3	1.01264	0.830391	0.406318	0.983054	1.04312
SPIRE1	1.01133	0.825203	0.409256	0.984622	1.03877
ACO2	1.0028	0.810066	0.417902	0.996046	1.00959
PUS1	0.9542	-0.808433	0.418841	0.85168	1.06906
BCL2A1	1.0094	0.80717	0.419569	0.986721	1.03261
SDHD	1.00292	0.788687	0.430295	0.995685	1.0102
LYRM7	1.02821	0.782396	0.433982	0.958988	1.10244
PNPLA8	1.00954	0.777694	0.436749	0.985668	1.03399
FAHD1	1.00525	0.772881	0.439593	0.99199	1.01869
MDH2	1.00332	0.765769	0.443814	0.994843	1.01187
COX6A1	1.00053	0.764406	0.444625	0.999165	1.0019
FASTKD5	1.02476	0.753879	0.450922	0.961628	1.09203
EPHX2	0.993813	-0.751863	0.452133	0.977863	1.01002
SLC8B1	0.963519	-0.750419	0.453003	0.874392	1.06173
SFXN2	0.965415	-0.747824	0.454566	0.880342	1.05871
HSDL2	1.00399	0.742739	0.457639	0.993503	1.01458
MTHFD1L	0.9752	-0.73626	0.461572	0.912137	1.04262
MRPL50	1.01673	0.7362	0.461609	0.972802	1.06264
CA5B	0.919629	-0.734984	0.462349	0.735493	1.14986
ATP5IF1	1.00291	0.723809	0.469183	0.995053	1.01082
OPA3	0.957104	-0.717722	0.472929	0.849106	1.07884
HADHB	1.00251	0.710255	0.477546	0.995607	1.00945
HINT2	0.988093	-0.696443	0.486152	0.95534	1.02197
MTFR1	1.00883	0.695537	0.486719	0.984149	1.03413
ALDH1L1	1.00876	0.692966	0.488331	0.984171	1.03397
ECHDC3	1.0043	0.68803	0.491434	0.992095	1.01666
GFM2	1.01611	0.665189	0.50593	0.969376	1.06509
IVD	1.01032	0.662387	0.507723	0.980079	1.0415
ABCB10	0.978426	-0.642191	0.520749	0.915418	1.04577
BID	1.02394	0.637522	0.523785	0.952111	1.10119
MGST1	1.00327	0.632358	0.527153	0.993174	1.01346
TST	1.00322	0.627987	0.530013	0.993212	1.01332
SPTLC2	0.990294	-0.624377	0.53238	0.960435	1.02108
FABP1	0.990995	-0.613925	0.539265	0.962786	1.02003
LRPPRC	1.00704	0.612358	0.540301	0.984681	1.02991
ACAD11	1.03253	0.601572	0.547459	0.930261	1.14605
MACROD1	1.00779	0.594358	0.552273	0.982328	1.03391
PUSL1	1.02894	0.592619	0.553436	0.936285	1.13077
NDUFAF8	1.00433	0.585892	0.557948	0.989915	1.01896
NUBPL	0.930632	-0.582019	0.560554	0.730529	1.18555
ECH1	1.00099	0.577936	0.563307	0.997636	1.00436
TIMM22	1.02814	0.5727	0.566848	0.934996	1.13055
PET100	1.00805	0.570561	0.568298	0.980669	1.03619
PDK2	1.0098	0.566948	0.570749	0.976322	1.04443
PTGES2	1.00607	0.566149	0.571293	0.985213	1.02737
MRPL24	1.00316	0.558472	0.576522	0.992115	1.01433
TTC19	0.981861	-0.557574	0.577135	0.92067	1.04712
CRAT	0.994385	-0.547552	0.584	0.974543	1.01463
MRPL4	1.01749	0.541232	0.588348	0.955567	1.08343
BAD	1.00244	0.530491	0.595772	0.993443	1.01153
DLAT	1.00724	0.525244	0.599414	0.980501	1.0347
SLC25A13	1.00878	0.523642	0.600527	0.976306	1.04233
ACSM2A	1.00155	0.520447	0.602752	0.995732	1.0074
TSPO	1.00147	0.518027	0.604439	0.99592	1.00705
SDHC	1.01296	0.517639	0.60471	0.964764	1.06356
SDHA	1.00305	0.510031	0.61003	0.99139	1.01484
FKBP8	1.00123	0.509635	0.610308	0.996502	1.00598
MCRIP2	1.00463	0.503665	0.614497	0.98673	1.02286
ACADSB	1.00738	0.500948	0.616408	0.97881	1.03679
ATP5F1D	0.998594	-0.485771	0.62713	0.99294	1.00428
TRAP1	0.992929	-0.485609	0.627244	0.964897	1.02178
HMGCS2	0.999232	-0.478886	0.63202	0.996095	1.00238
SLC25A1	1.00135	0.477537	0.63298	0.995835	1.00689
PDE12	1.0313	0.475776	0.634234	0.908335	1.17091
MICU1	1.00567	0.475103	0.634713	0.982481	1.02941
CRYZ	1.00124	0.470543	0.637967	0.996082	1.00643
HINT3	1.0069	0.449631	0.652977	0.977162	1.03755
ATP5F1E	1.00124	0.442872	0.657858	0.995755	1.00676
C12orf65	0.955797	-0.442503	0.658125	0.782346	1.1677
PCCA	1.0084	0.441396	0.658927	0.971631	1.04656
ECI1	1.00286	0.434323	0.664054	0.990018	1.01587
SUCLG1	1.00216	0.427737	0.668843	0.992307	1.01211
ROMO1	1.00057	0.427656	0.668902	0.997964	1.00318
PMAIP1	0.989366	-0.426713	0.669588	0.941956	1.03916
SYNJ2BP	0.990678	-0.418897	0.675292	0.948203	1.03506
COX6B1	1.00033	0.417038	0.67665	0.998782	1.00188
YME1L1	0.994614	-0.413615	0.679156	0.969486	1.02039
MMAB	1.00894	0.411471	0.680727	0.967047	1.05265
MTHFD2	0.993379	-0.396528	0.691716	0.961289	1.02654
AGXT	0.932575	-0.392684	0.694553	0.658219	1.32129
OXLD1	1.00716	0.388476	0.697663	0.971534	1.0441
GATM	1.00067	0.37454	0.708003	0.997184	1.00416
CAT	1.00102	0.371758	0.710073	0.995665	1.0064
BAX	1.00381	0.368326	0.71263	0.983681	1.02436
MRM3	0.984067	-0.366955	0.713653	0.903167	1.07221
SUCLA2	1.004	0.363953	0.715893	0.982653	1.02581
HSD17B4	0.996585	-0.36262	0.716889	0.978329	1.01518
NFS1	1.01653	0.359219	0.719431	0.929549	1.11165
NDUFA13	0.998583	-0.355095	0.722518	0.990795	1.00643
AGXT2	1.00204	0.351933	0.724888	0.990728	1.01348
DNAJC30	1.01403	0.349706	0.726559	0.937841	1.09642
MPV17L2	1.01094	0.34147	0.73275	0.949714	1.07612
APOOL	1.01049	0.33899	0.734617	0.951342	1.07331
SURF1	1.00287	0.331565	0.740218	0.986047	1.01997
DHRS4	0.993021	-0.330058	0.741356	0.952567	1.03519
SLC25A30	0.994118	-0.329157	0.742037	0.959801	1.02966
SAMM50	0.987748	-0.324868	0.745281	0.916952	1.06401
ACAA2	0.99913	-0.32045	0.748627	0.993825	1.00446
SLC25A15	1.01042	0.299956	0.764211	0.944251	1.08122
ALKBH7	1.00116	0.293094	0.769451	0.993402	1.00899
GADD45GIP1	1.00108	0.292498	0.769906	0.993881	1.00833
GRHPR	1.004	0.29175	0.770478	0.977417	1.03131
UCP2	0.998891	-0.282833	0.777305	0.991242	1.0066
MCAT	1.00772	0.271025	0.786372	0.953193	1.06537
ACADM	1.00188	0.265798	0.790395	0.988128	1.01581
PINK1	0.994884	-0.260506	0.794473	0.957225	1.03403
GUK1	1.00111	0.249325	0.80311	0.99245	1.00984
MPST	1.00418	0.2374	0.812346	0.970186	1.03936
PRODH2	0.997796	-0.223884	0.822848	0.97871	1.01725
BPHL	0.990535	-0.22286	0.823645	0.91106	1.07694
ETFB	1.00186	0.221533	0.824678	0.985515	1.01848
OXCT1	0.999382	-0.221497	0.824706	0.99393	1.00486
CHCHD10	0.999516	-0.217474	0.827839	0.995162	1.00389
MRPS34	1.00071	0.212981	0.831342	0.994197	1.00727
TMLHE	1.01511	0.211471	0.83252	0.883376	1.16649
ACADVL	1.0004	0.208054	0.835187	0.99663	1.00419
CPT1A	1.00155	0.195773	0.844788	0.986164	1.01717
ALDH5A1	1.00284	0.194425	0.845843	0.974536	1.03198
EHHADH	1.0007	0.193374	0.846666	0.993586	1.00787
STYXL1	1.00306	0.187638	0.85116	0.971566	1.03557
CPT2	0.997162	-0.187298	0.851427	0.967945	1.02726
NDUFA11	0.998546	-0.180178	0.857013	0.982866	1.01448
VWA8	0.992887	-0.171442	0.863876	0.915083	1.07731
OCIAD2	1.00057	0.161853	0.871422	0.993702	1.00748
ABCD3	0.997227	-0.160569	0.872433	0.963997	1.0316
NIT1	1.00344	0.159526	0.873255	0.961987	1.04668
NBR1	1.00146	0.158659	0.873938	0.983552	1.0197
SLC25A44	0.996343	-0.147275	0.882915	0.948934	1.04612
NDUFA3	1.00076	0.14677	0.883313	0.990683	1.01094
PHYH	0.998971	-0.146329	0.883662	0.985284	1.01285
HIBCH	1.00367	0.144443	0.885151	0.95505	1.05476
ACLY	0.999721	-0.142504	0.886682	0.995896	1.00356
MSRB3	1.00221	0.13984	0.888786	0.97173	1.03364
OSBPL1A	1.00238	0.137171	0.890896	0.968913	1.037
HIGD2A	0.999774	-0.130645	0.896056	0.996396	1.00316
DNAJC4	0.998422	-0.124603	0.900838	0.97392	1.02354
ACOT2	1.00221	0.115239	0.908256	0.965349	1.04047
ATP5MC2	0.999656	-0.110768	0.9118	0.993592	1.00576
DBT	0.992937	-0.109891	0.912496	0.875021	1.12674
HDHD3	1.00132	0.104919	0.91644	0.976877	1.02638
IDI1	0.998018	-0.103617	0.917473	0.961262	1.03618
ACADL	0.998957	-0.101324	0.919294	0.979004	1.01932
DMGDH	0.999266	-0.100134	0.920238	0.984999	1.01374
GPAM	0.989063	-0.0981833	0.921787	0.794109	1.23188
MSRA	1.00135	0.096701	0.922964	0.9744	1.02904
MRPS18B	1.00054	0.0917839	0.92687	0.989081	1.01213
TMEM177	0.995123	-0.0906707	0.927754	0.895332	1.10604
MRPL23	0.998989	-0.0845073	0.932653	0.975828	1.0227
NDUFV1	1.00046	0.0682611	0.945578	0.987217	1.01389
ATP5ME	1.00006	0.0667367	0.946791	0.998158	1.00198
ALDH9A1	1.00034	0.0617374	0.950772	0.989619	1.01118
NME3	0.999741	-0.058032	0.953723	0.991028	1.00853
AK4	1.00032	0.0543269	0.956675	0.988948	1.01182
ACAA1	1.00171	0.0533796	0.957429	0.94072	1.06666
COX6C	1.00015	0.0496319	0.960416	0.994303	1.00603
TAZ	0.998627	-0.048908	0.960993	0.945124	1.05516
PYCR1	1.00058	0.0477916	0.961882	0.976946	1.02479
NDUFAF3	0.999507	-0.0467595	0.962705	0.979059	1.02038
MRPL55	0.999722	-0.0422305	0.966315	0.986889	1.01272
DGUOK	1.00047	0.0411669	0.967163	0.978257	1.02319
ARF5	0.999837	-0.0378714	0.96979	0.991414	1.00833
PDF	1.00206	0.0370421	0.970451	0.89862	1.11741
FBXL4	1.00121	0.026566	0.978806	0.915965	1.09438
ALDH3A2	0.999865	-0.0258407	0.979384	0.989713	1.01012
COX11	1.00058	0.0223202	0.982193	0.951232	1.05248
STX17	0.998959	-0.0219976	0.98245	0.910412	1.09612
DNAJC11	0.999419	-0.0180717	0.985582	0.938357	1.06445
FDX2	0.99923	-0.0167413	0.986643	0.91311	1.09347
BLOC1S1	0.999918	-0.0139307	0.988885	0.988439	1.01153
AFG3L2	0.999801	-0.0138325	0.988964	0.971987	1.02841
SLC30A9	0.999813	-0.01382	0.988974	0.973647	1.02668
AGMAT	0.999941	-0.00893376	0.992872	0.986973	1.01308

## Sheet: Table9
Table9: Riskscore of ccRCC sample
	riskScore
KIRC-3306	0.812514
KIRC-3329	0.749419
KIRC-5550	0.668137
KIRC-3378	0.747877
KIRC-3343	0.694671
KIRC-5100	1.38706
KIRC-4869	1.28751
KIRC-4895	0.990585
KIRC-5691	0.858082
KIRC-5121	1.0334
KIRC-5098	2.23825
KIRC-3308	0.739845
KIRC-4807	0.972542
KIRC-5707	0.779509
KIRC-4971	1.67584
KIRC-4620	1.40714
KIRC-4967	1.0441
KIRC-5198	0.807193
KIRC-4326	1.01992
KIRC-4904	0.905459
KIRC-4853	1.10554
KIRC-3387	1.16394
KIRC-3326	1.34327
KIRC-4784	0.992261
KIRC-4766	1.21799
KIRC-5456	1.633
KIRC-4857	1.36538
KIRC-5400	0.842427
KIRC-5010	1.57967
KIRC-4644	1.80317
KIRC-6033	1.36392
KIRC-5907	0.938642
KIRC-5836	0.884905
KIRC-3323	1.11602
KIRC-4353	0.935722
KIRC-5077	0.620446
KIRC-5984	0.964215
KIRC-A54G	0.987907
KIRC-4713	1.63136
KIRC-5463	0.661708
KIRC-AA2E	0.0769657
KIRC-6032	0.673875
KIRC-4801	1.04881
KIRC-5904	0.670822
KIRC-5158	0.850416
KIRC-4969	1.02205
KIRC-5546	0.328491
KIRC-5844	0.596402
KIRC-5452	1.31914
KIRC-4991	1.05848
KIRC-3316	1.0236
KIRC-A54E	0.12543
KIRC-5170	1.20242
KIRC-A6NI	1.45685
KIRC-5711	0.769827
KIRC-5451	0.704762
KIRC-4340	0.542966
KIRC-5180	1.83815
KIRC-4639	0.789917
KIRC-4821	1.4715
KIRC-4860	1.1167
KIRC-4813	1.45599
KIRC-4619	0.430502
KIRC-4892	0.957443
KIRC-4916	1.03228
KIRC-4964	0.921799
KIRC-5712	1.0616
KIRC-4965	0.962963
KIRC-5199	1.3485
KIRC-4973	0.814831
KIRC-5635	0.58158
KIRC-4844	1.31295
KIRC-A8L7	4.4426
KIRC-5088	1.60103
KIRC-3324	0.905376
KIRC-4968	1.09657
KIRC-4352	4.54249
KIRC-4872	1.26285
KIRC-A4VZ	1.11714
KIRC-5006	0.721078
KIRC-5009	1.37014
KIRC-4699	0.592603
KIRC-4834	0.117821
KIRC-4998	1.25562
KIRC-5104	0.564412
KIRC-4945	0.971098
KIRC-4842	1.30378
KIRC-3447	1.86237
KIRC-5551	1.34511
KIRC-3349	1.34688
KIRC-4693	0.84766
KIRC-3346	1.46224
KIRC-5120	1.1502
KIRC-5177	1.23219
KIRC-4154	0.639446
KIRC-4153	1.0519
KIRC-6030	1.06364
KIRC-5584	0.625813
KIRC-5696	0.607873
KIRC-4765	0.714824
KIRC-4782	1.13696
KIRC-5165	0.676074
KIRC-3923	0.0875919
KIRC-3425	1.09725
KIRC-3778	1.17216
KIRC-6087	0.967861
KIRC-5108	1.09299
KIRC-5699	1.11835
KIRC-4814	0.757627
KIRC-3465	0.393926
KIRC-4918	1.12112
KIRC-4344	1.43802
KIRC-5835	1.00465
KIRC-3372	1.05727
KIRC-4981	1.08559
KIRC-4170	0.948087
KIRC-4643	1.06386
KIRC-4977	0.943658
KIRC-5633	1.00009
KIRC-3311	0.776895
KIRC-5173	0.870322
KIRC-5007	1.13557
KIRC-3362	0.724161
KIRC-4781	0.964269
KIRC-3365	1.17601
KIRC-A4W0	0.513369
KIRC-5092	1.55173
KIRC-5683	0.866876
KIRC-4331	1.08871
KIRC-A4SR	0.954297
KIRC-4976	0.681734
KIRC-4099	0.840569
KIRC-A5PC	1.69789
KIRC-5812	0.733815
KIRC-4341	1.26332
KIRC-4795	1.21693
KIRC-3451	1.33813
KIRC-5987	0.951045
KIRC-A564	2.23361
KIRC-4787	0.797656
KIRC-5566	0.878897
KIRC-5190	1.46052
KIRC-4162	0.70879
KIRC-4343	0.92339
KIRC-3458	1.33028
KIRC-5457	1.20655
KIRC-4817	1.45174
KIRC-4888	1.26214
KIRC-5191	1.21775
KIRC-A92I	0.174487
KIRC-4901	1.23658
KIRC-A8L8	1.57924
KIRC-4173	1.16374
KIRC-3434	1.02859
KIRC-4329	1.17193
KIRC-5462	0.758924
KIRC-4706	1.51945
KIRC-4920	1.22446
KIRC-A54I	1.27676
KIRC-4893	0.854357
KIRC-4960	1.58945
KIRC-3924	0.795833
KIRC-5185	1.05549
KIRC-3357	0.765252
KIRC-A8CQ	0.948816
KIRC-5176	1.24538
KIRC-4160	0.562791
KIRC-4822	1.98893
KIRC-3328	0.200692
KIRC-5583	0.79338
KIRC-4148	0.814842
KIRC-4959	0.751731
KIRC-5097	1.07302
KIRC-6090	1.01649
KIRC-4102	0.882114
KIRC-4799	1.08334
KIRC-4177	1.01857
KIRC-4858	1.9284
KIRC-3450	0.585584
KIRC-5102	0.851606
KIRC-4167	1.47711
KIRC-4989	1.3487
KIRC-5200	0.906557
KIRC-4818	1.18572
KIRC-4714	1.2822
KIRC-A93Z	1.34441
KIRC-5574	1.04246
KIRC-5194	1.05637
KIRC-4961	0.965633
KIRC-4963	1.0448
KIRC-3460	0.977409
KIRC-5545	1.09956
KIRC-4165	1.61715
KIRC-A4VX	2.28479
KIRC-4846	0.902221
KIRC-5453	0.584589
KIRC-5095	1.53856
KIRC-4972	0.889077
KIRC-4712	1.68204
KIRC-4164	0.497264
KIRC-5454	0.857893
KIRC-5202	0.638738
KIRC-5470	0.907338
KIRC-4902	1.27356
KIRC-4905	0.9246
KIRC-5075	0.76663
KIRC-4798	1.38543
KIRC-4882	1.68291
KIRC-5706	1.09109
KIRC-4891	1.22605
KIRC-5988	1.10923
KIRC-3440	0.350506
KIRC-3453	1.92092
KIRC-5697	0.921202
KIRC-4841	1.019
KIRC-5679	1.72418
KIRC-4845	1.03048
KIRC-5465	0.697048
KIRC-5686	0.797246
KIRC-4345	1.57382
KIRC-5693	0.884772
KIRC-4838	0.712137
KIRC-5549	0.724432
KIRC-4876	0.948281
KIRC-4337	1.26501
KIRC-4985	1.19292
KIRC-3374	0.431259
KIRC-3373	0.610593
KIRC-5700	1.06111
KIRC-5378	1.05223
KIRC-5709	1.00346
KIRC-4351	1.22611
KIRC-4774	1.03565
KIRC-4986	1.15373
KIRC-5113	1.19092
KIRC-A6NL	1.21455
KIRC-5680	0.693876
KIRC-5402	0.874034
KIRC-4862	0.881078
KIRC-6097	1.13888
KIRC-5843	0.774045
KIRC-3307	0.763182
KIRC-4688	1.25231
KIRC-5689	1.23434
KIRC-4335	1.0381
KIRC-4908	1.47306
KIRC-5458	1.06341
KIRC-4690	1.34145
KIRC-4900	1.75309
KIRC-3359	0.752252
KIRC-4907	0.947598
KIRC-5460	0.957759
KIRC-4622	1.07461
KIRC-4994	0.555728
KIRC-4703	1.60818
KIRC-4346	1.26093
KIRC-4839	0.956295
KIRC-5985	0.783659
KIRC-4865	0.972594
KIRC-5675	1.01997
KIRC-3429	1.12695
KIRC-4843	1.42146
KIRC-4886	0.749185
KIRC-5083	0.552169
KIRC-5117	0.376957
KIRC-4325	0.979149
KIRC-5580	0.944939
KIRC-5000	1.25731
KIRC-5106	1.08495
KIRC-6031	1.10632
KIRC-4852	0.927199
KIRC-5690	1.18525
KIRC-4697	1.97545
KIRC-4859	0.584127
KIRC-4789	0.930599
KIRC-5989	0.561596
KIRC-3347	1.36452
KIRC-4827	0.731355
KIRC-4760	1.05362
KIRC-5581	0.367233
KIRC-3427	1.05385
KIRC-3445	1.37679
KIRC-4763	1.04153
KIRC-4776	1.36018
KIRC-5008	0.973094
KIRC-5119	0.913917
KIRC-5684	0.870922
KIRC-4338	1.66479
KIRC-5085	1.57002
KIRC-3380	1.0601
KIRC-4691	1.75092
KIRC-5695	0.794313
KIRC-3317	1.18028
KIRC-5672	1.15001
KIRC-5677	1.1609
KIRC-3367	1.03708
KIRC-A54K	1.00543
KIRC-4992	2.12175
KIRC-5705	0.735304
KIRC-6088	0.740641
KIRC-4758	1.29074
KIRC-4355	1.37677
KIRC-4866	0.271381
KIRC-4621	0.505098
KIRC-4995	0.616833
KIRC-5004	0.586336
KIRC-5162	1.12757
KIRC-4847	1.89089
KIRC-4769	1.30193
KIRC-5982	0.793002
KIRC-4870	1.03156
KIRC-3454	1.98576
KIRC-4975	0.768425
KIRC-5585	0.739333
KIRC-4098	0.530614
KIRC-5678	0.934184
KIRC-5702	1.33856
KIRC-4638	1.51699
KIRC-5573	0.80901
KIRC-5196	1.43063
KIRC-3351	1.08929
KIRC-A54D	0.9722
KIRC-3322	0.968837
KIRC-A54H	1.17014
KIRC-A8OW	1.05429
KIRC-4701	1.041
KIRC-4101	0.903646
KIRC-3320	1.0058
KIRC-4999	1.18464
KIRC-4161	0.668736
KIRC-4143	1.37995
KIRC-5701	1.32279
KIRC-4797	0.435654
KIRC-4174	0.646522
KIRC-3385	0.712764
KIRC-5469	1.22043
KIRC-4970	1.05852
KIRC-4330	0.797848
KIRC-4349	1.51379
KIRC-3461	0.944708
KIRC-3383	1.83573
KIRC-4159	1.026
KIRC-4889	0.998706
KIRC-4962	1.16455
KIRC-5682	1.03125
KIRC-4347	1.20748
KIRC-5186	0.742804
KIRC-4856	1.27223
KIRC-4824	1.21669
KIRC-3376	1.32204
KIRC-4635	1.55663
KIRC-5183	1.08497
KIRC-A8OV	1.235
KIRC-5159	0.701276
KIRC-5163	1.01932
KIRC-5461	1.00672
KIRC-A6C7	1.15257
KIRC-4771	1.52056
KIRC-4803	0.948185
KIRC-5639	1.00773
KIRC-5455	0.688153
KIRC-4897	0.640091
KIRC-5107	2.07172
KIRC-4759	1.08315
KIRC-4836	1.36042
KIRC-A7U6	1.31204
KIRC-5636	1.12924
KIRC-3382	1.47362
KIRC-5464	1.16159
KIRC-4634	0.733469
KIRC-6028	0.757479
KIRC-4804	1.28748
KIRC-4912	2.28011
KIRC-4873	1.57205
KIRC-4894	0.963606
KIRC-5588	0.945292
KIRC-3325	1.00555
KIRC-4871	0.675599
KIRC-4640	1.15319
KIRC-4762	0.969707
KIRC-5094	1.44752
KIRC-5467	0.55653
KIRC-3363	0.899314
KIRC-5468	1.21061
KIRC-5181	0.932684
KIRC-5553	0.824663
KIRC-4761	1.616
KIRC-3358	0.71658
KIRC-4864	0.887165
KIRC-3436	0.819918
KIRC-5466	0.814081
KIRC-5080	1.56102
KIRC-4861	0.711221
KIRC-5671	1.12452
KIRC-3431	1.18973
KIRC-4811	1.83186
KIRC-3313	0.347046
KIRC-5552	0.991441
KIRC-6027	1.18861
KIRC-4756	0.620342
KIRC-3319	1.07168
KIRC-A4EC	1.23763
KIRC-4816	1.59888
KIRC-4863	0.660074
KIRC-5110	0.780548
KIRC-5986	0.963882
KIRC-4828	2.17284
KIRC-4151	0.807229
KIRC-5905	0.867831
KIRC-4903	1.34655
KIRC-5698	0.905308
KIRC-4815	1.90847
KIRC-5081	1.33837
KIRC-3352	0.83958
KIRC-A6NJ	0.896289
KIRC-5184	0.765949
KIRC-4899	1.14882
KIRC-4881	1.59287
KIRC-4878	1.15494
KIRC-4819	1.50057
KIRC-4710	1.09359
KIRC-3331	0.885265
KIRC-5174	1.96724
KIRC-5694	1.33026
KIRC-5116	1.08904
KIRC-5567	0.997688
KIRC-5169	1.70445
KIRC-4700	1.64982
KIRC-3433	0.334309
KIRC-4875	1.44393
KIRC-3335	0.667364
KIRC-5115	1.26871
KIRC-5195	1.13984
KIRC-4354	1.47021
KIRC-4974	1.32822
KIRC-4641	1.25875
KIRC-5834	0.807842
KIRC-4169	1.28754
KIRC-4777	0.831611
KIRC-5399	1.39364
KIRC-5099	0.630703
KIRC-4166	0.705501
KIRC-4890	0.835051
KIRC-5084	1.18488
KIRC-5168	0.818877
KIRC-4770	1.63833
KIRC-4332	1.05885
KIRC-5832	0.359537
KIRC-4849	1.13617
KIRC-5164	0.837311
KIRC-6093	0.811069
KIRC-A84U	1.25829
KIRC-4637	1.31727
KIRC-4642	2.48181
KIRC-5178	0.762576
KIRC-4790	0.926088
KIRC-5692	1.04053
KIRC-4885	0.740533
KIRC-4768	1.83848
KIRC-5713	0.760659
KIRC-5587	0.792738
KIRC-5201	1.07916
KIRC-5590	0.97604
KIRC-3370	0.867471
KIRC-4848	1.27202
KIRC-4698	0.999541
KIRC-4982	1.29411
KIRC-4636	1.14808
KIRC-3455	0.725853
KIRC-A6NN	1.19963
KIRC-A8L6	1.76011
KIRC-5703	0.882101
KIRC-4176	1.03504
KIRC-4707	1.0851
KIRC-5591	0.622776
KIRC-5838	0.455444
KIRC-4775	0.614223
KIRC-4158	1.07751
KIRC-5676	1.13266
KIRC-5565	1.04667
KIRC-4163	0.874754
KIRC-4327	1.4397
KIRC-5182	1.0318
KIRC-4884	0.956588
KIRC-5459	0.918654
KIRC-5096	1.34521
KIRC-A54J	1.14089
KIRC-4987	1.16509
KIRC-5641	0.657743
KIRC-3426	1.65609
KIRC-5377	0.61143
KIRC-4342	1.83771
KIRC-4983	2.40978
KIRC-4833	1.44287
KIRC-3777	0.482907
KIRC-4874	0.678765
KIRC-4887	1.28124
KIRC-3428	0.807841
KIRC-A54F	1.12457
KIRC-5187	1.155
KIRC-5681	0.391007
KIRC-4696	3.30217
KIRC-5710	1.0812
KIRC-5175	1.26646
KIRC-5569	1.06004
KIRC-5189	0.886722
KIRC-3443	0.272522
KIRC-5589	0.932067
KIRC-5109	0.943625
KIRC-A8YJ	1.1839
KIRC-4810	1.99436
KIRC-5001	1.40248
KIRC-5906	0.744833
KIRC-4993	1.27114
KIRC-4823	0.998999
KIRC-5576	1.01531
KIRC-A563	1.57669
KIRC-5192	1.12527
KIRC-4868	1.11648
KIRC-4718	1.63841
KIRC-5568	1.0071
KIRC-3456	0.471724
KIRC-4837	1.80916
KIRC-4694	1.25493
KIRC-4334	0.686936
KIRC-4146	0.494786
KIRC-4854	1.34408
KIRC-5575	0.91973

## Sheet: Table10
Table10: C/D AUC of prediction model
	cox	rsf
1	0	0
2	0.564333	0.742451
3	0.694901	0.800987
4	0.670924	0.753498
5	0.689241	0.763771
6	0.672285	0.716687
7	0.680613	0.715024
8	0.668594	0.703582
9	0.690476	0.72017
10	0.658927	0.696817
11	0.623809	0.680766
12	0.620239	0.68796
13	0.63999	0.703924
14	0.606819	0.672226
15	0.603031	0.681411
16	0.609218	0.67879
17	0.60464	0.665249
18	0.598648	0.668096
19	0.615484	0.678114
20	0.611349	0.671747
21	0.616062	0.671772
22	0.620114	0.680511
23	0.614775	0.682253
24	0.605832	0.680491
25	0.594154	0.664921
26	0.58105	0.649499
27	0.57942	0.648736
28	0.574954	0.650664
29	0.579065	0.661701
30	0.577206	0.658729
31	0.577865	0.661325
32	0.569593	0.654271
33	0.566213	0.644091
34	0.558054	0.639079
35	0.567361	0.650705
36	0.566164	0.6564
37	0.572837	0.663372
38	0.579591	0.678522
39	0.584105	0.677037
40	0.572549	0.663902
41	0.571445	0.662398
42	0.582308	0.663869
43	0.598401	0.663912
44	0.60829	0.672108
45	0.615702	0.690998
46	0.62538	0.696201
47	0.607594	0.695682
48	0.622519	0.730638
49	0.677632	0.787242
50	0.7	0.76477

[truncated: 2 more sheets: Table11, Table12]
